# Supplementary material for: A copy number variant is associated with a spectrum of pigmentation patterns in the rock pigeon (Columba livia)
Source: PLoS Genet. 2020 May 20;16(5):e1008274. doi: 10.1371/journal.pgen.1008274 (PMC7239393; doi:10.1371/journal.pgen.1008274)
Supplement: S1 Table — (XLSX) [file pgen.1008274.s001.xlsx]

## Sheet: S1 Table
S1 Table. NCBI SRA submission numbers and breed information for birds used for genomic analysis in this study.
	Sample (Library) Name	Breed	SRA #
Almond
	11186X12	Roller/Homer F2	SRS2803091
	11186X1	Oriental Roller	SRR8420405
	11186X2	West of England	SRR8420404
	11186X3	English Short Faced Tumbler	SRR8420403
	11186X4	Modena	SRR8420402
	11186X5	Catalonian Tumbler	SRR8420401
	11186X6	Portuguese tumbler	SRR8420400
	11186X7	Racing Homer	SRR8420399
	11186X8	Chinese Owl	SRR8420398
	11186X9	Oriental Roller	SRR8420392
	12097X2	English Trumpeter	SRR8420396
	12097X3	English Trumpeter	SRR8420395
Non-Almond
	10385X10	Feral	SRS2803119
	10385X11	Fantail	SRS2803118
	10385X12	Fantail	SRS2803121
	10385X13	Feral	SRS2803120
	10385X14	Feral	SRS2803115
	10385X15	Budapest Tumbler	SRS2803114
	10385X16	Budapest Tumbler	SRS2803090
	10385X17	Feral	SRS2803116
	10385X18	Feral	SRS2803125
	10385X19	Italian Owl	SRS2803123
	10385X1	Starling	SRS2803109
	10385X20	Italian Owl	SRS2803108
	10385X21	Feral	SRS2803111
	10385X22	Feral	SRS2803110
	10385X23	Feral	SRS2803105
	10385X24	Chinese Owl	SRS2803104
	10385X25	Chinese Owl	SRS2803107
	10385X26	Mookee	SRS2803106
	10385X27	Mookee	SRS2803103
	10385X28	American Show Racer	SRS2803102
	10385X29	American Show Racer	SRS2803078
	10385X2	Starling	SRS2803077
	10385X30	Pomeranian Pouter	SRS942137
	10385X31	Pomeranian Pouter	SRS942181
	10385X32	Italian Owl	SRS2803079
	10385X33	Old German Owl	SRS2803080
	10385X34	Racing Homer	SRS2803074
	10385X35	Racing Homer	SRS2803073
	10385X36	Polish Lynx	SRS2803075
	10385X37	Crested Saxon Field Color Pigeon	SRS2803076
	10385X38	Feral	SRS2803084
	10385X39	Feral	SRS2803083
	10385X3	Feral	SRS2803101
	10385X40	Feral	SRS2803097
	10385X41	Feral	SRS2803096
	10385X42	Feral	SRS2803094
	10385X43	Feral	SRS2803117
	10385X44	Feral	SRS2803113
	10385X45	Feral	SRS2803095
	10385X46	Feral	SRS2803086
	10385X4	Feral	SRS2803085
	10385X5	American Show Racer	SRS2803100
	10385X6	American Show Racer	SRS2803089
	10385X7	Feral	SRS2803098
	10385X8	Feral	SRS2803122
	10385X9	Feral	SRS2803124
	11186X10	Armenian Tumbler	SRR8420407
	11186X11	Bacska Tumbler	SRR8420406
	11263X1	Danish Tumbler	SRR9003408
	11298X2	Uzbek Tumbler	SRR9003409
	11573X1	Ice Pigeon	SRS2803087
	11573X2	Modena	SRS2803087
	11573X3	Racing Homer	SRS2803088
	11573X4	Archangel	SRS2803082
	11573X5	Chinese Owl	SRS2803081
	11573X6	Racing Homer	SRS2803099
	11573X7	Birmingham Roller	SRS2803112
	11573X8	Old Dutch Capuchin	SRS2803093
	12097X1	Pomeranian Pouter	SRR9003407
	12097X4	English Trumpeter	SRR9003406
	12097X5	Pygmy Pouter	SRR9003411
	12097X6	Pygmy Pouter	SRR9003410
	12319X1	English Short Faced Tumbler	SRR8420391
	12319X2	Berlin Short Faced Tumbler	SRR8420394
	12319X3	Berlin Short Faced Tumbler	SRR8420393
	12319X4	Old German Owl	SRR8420388
	12319X5	Rafeno Pouter	SRR8420387
	12319X6	Helmet	SRR8420390
	12319X7	Oriental Frill	SRR8420389
	12319X8	Old German Owl	SRR8420397
	8449X1	Indian Fantail	SRS346864
	8449X2	Fantail	SRS346865
	RAADIAAPE	Indian Fantail	SRS346870
	RABDIAAPE	African Owl	SRS346889
	RACDIAAPE	Laugher	SRS346869
	RADDIAAPE	Mookee	SRS346886
	RAEDIAAPE	Spanish Barb	SRS346888
	RAFDIAAPE	Starling	SRS346887
	RAGDIAAPE	English Carrier	SRS346872
	RAHDIAAPE	Scandaroon	SRS346873
	RAIDIAAPE	Berlin long faced tumbler	SRS346874
	RAJDIAAPE	Birmingham Roller	SRS346875
	RAKDIAAPE	King	SRS346876
	RALDIAAPE	Chinese Owl	SRS346877
	RAMDIAAPE	Saxon Monk	SRS346878
	RANDIAAPE	Syrian Dewlap	SRS346879
	RAODIAAPE	Shakhsharli	SRS346880
	RAPDIAAPE	Oriental Roller	SRS346881
	RAQDIAAPE	Carneau	SRS346882
	RARDIAAPE	English Long Face Muff Tumbler	SRS346883
	RASDIAAPE	English Pouter	SRS346884
	RATDIAAPE	Jacobin	SRS346885
	RAUDIAAPE	Lahore	SRS346897
	RAVDIAAPE	Lebanon	SRS346898
	RAWDIAAPE	Parlor Roller	SRS346899
	RAXDIAAPE	Racing Homer	SRS346900
	RAYDIAAPE	Archangel	SRS346901
	RAZDIAAPE	Cumulet	SRS346902
	RBADIAAPE	Egyptian swift	SRS346903
	RBBDIAAPE	Feral	SRS346904
	RBCDIAAPE	Feral	SRS346871
	RBDDIAAPE	Ice Pigeon	SRS346890
	RBEDIAAPE	Frillback	SRS346891
	RBFDIAAPE	Iranian Tumbler	SRS346892
	RBGDIAAPE	Marchenero Pouter	SRS346893
	RBHDIAAPE	Runt	SRS346894
	RBIDIAAPE	Saxon Pouter	SRS346895
	RBJDIAAPE	English Trumpeter	SRS346896
	RDIDIAAPEI	Racing Homer	SRS346867
	RDJDIAAPEI	Oriental Frill	SRS346868
