# Supplementary material for: A copy number variant is associated with a spectrum of pigmentation patterns in the rock pigeon (Columba livia)
Source: PLoS Genet. 2020 May 20;16(5):e1008274. doi: 10.1371/journal.pgen.1008274 (PMC7239393; doi:10.1371/journal.pgen.1008274)
Supplement: S2 Table — (XLSX) [file pgen.1008274.s002.xlsx]

## Sheet: S2 Table
S2 Table. Copy number results from Taqman assay of Mlana region. Copy number is calculated from CopyCaller software (Thermo Fisher Scientific). Phenotype was determined by breeders who submited the samples. Inner and outer CNV detection was done using a custom PCR assay. No indicates that PCR assay gave only the control band, Yes indicates that PCR assay gave a Almond CNV specific band that detec…
Sample Name	Copy_number	Phenotype	Sex	inner CNV detected	outer CNV detected	inner cnv detected
GN330	1	Non-Almond	Female
LBR-17	1	Non-Almond	Female
LBR-20	1	Non-Almond	Female
LBR-16	1	Almond	Female	No	No	No
R1	1	Almond	Female	No	No	No
FROST2	1	Frosty	Female	N/A	N/A	N/A
GN115	1	Non-Almond	Female
GN182	1	Non-Almond	Female
GN217	1	Non-Almond	Female
GN318	1	Non-Almond	Female
GN4	1	Non-Almond	Female
GN62	1	Non-Almond	Female
GN96	1	Non-Almond	Female
LBR-24	1	Non-Almond	Female
LBR-25	1	Non-Almond	Female
MDS2798	1	Non-Almond	Female
MDS414	1	Non-Almond	Female
UPS15-14	1	Non-Almond	Female
UPS14-08	1	Non-Almond	Female
UPS14-09	1	Non-Almond	Female
UPS15-09	1	Non-Almond	Female
UPS15-11	1	Non-Almond	Female
UPS15-15	1	Non-Almond	Female
UPS15-61	3	Almond	Female		Yes	Yes
TK10	3	Faded	Female	Yes	Yes	Yes
TK26	3	Frosty	Female	Yes	Yes	Yes
LBR-8A	4	Almond	Female
TK20	4	Chalky	Female
MDS443	4	Faded	Female
TK21	4	Frosty	Female
CC16-17	4	Qualmond	Female
CHALK4	5	Chalky	Female
UPS15-22	5	Qualmond	Female
TK4	5.5	Faded	Female
MDS299	6	Almond	Female
UPS15-35A	6	Almond	Female
UPS15-68	6	Almond	Female
TK19	6	Chalky	Female
FAD1	6	Faded	Female
CC16-24	6	Qualmond	Female
FAD2	6.5	Faded	Female
A2	7	Almond	Female
CC16-22	7	Almond	Female
LBR-06B	7	Almond	Female
LBR-10A	7	Almond	Female
UPS15-35B	7	Almond	Female
UPS15-70	7	Almond	Female
CHALK5	7	Chalky	Female
A1	8	Almond	Female
A7	8	Almond	Female
CC16-19	8	Almond	Female
KD3936	8	Almond	Female
LBR-15	8	Almond	Female
LBR-7B	8	Almond	Female
MR017	8	Almond	Female
TK3	8	Faded	Female
A3	9	Almond	Female
LBR-14	9	Almond	Female
R2	9	Almond	Female
UPS15-54A	9	Almond	Female
A13	10	Almond	Female
KD3955	10	Almond	Female
LBR-11B	10	Almond	Female
MDS513	10	Almond	Female
UPS10-343	10	Almond	Female
UPS15-20	10	Almond	Female
GN100	11	Almond	Female
GN221	11	Almond	Female
KD710	11	Almond	Female
UPS08-38	11	Almond	Female
UPS14-31	11	Almond	Female
UPS14-34	11	Almond	Female
TK31	11	Sandy	Female
A35	12	Almond	Female
A55	12	Almond	Female
GN11	12	Almond	Female
GN124	12	Almond	Female
GY001	12	Almond	Female
UPS08-140	12	Almond	Female
UPS14-33	12	Almond	Female
UPS14-43	13	Almond	Female
UPS14-47	14	Almond	Female
GN41	2	Non-Almond	Male
LBR-19	2	Non-Almond	Male	No	No	No
GN25	2	Non-Almond	Male
LBR-21	2	Non-Almond	Male
LBR-22	2	Non-Almond	Male
LBR-23	2	Non-Almond	Male
UPS14-02	2	Non-Almond	Male
UPS14-05	2	Non-Almond	Male
UPS15-32	2	Non-Almond	Male
MDS015	1	Non-Almond	Male	No	No	No
UPS15-12	1	Non-Almond	Male	No	No	No
B9	2	Almond	Male
GN73	2	Almond	Male	No	No	No
UPS14-03	2	Non-Almond	Male
UPS14-07	2	Non-Almond	Male
UPS14-11	2	Non-Almond	Male
UPS14-12	2	Non-Almond	Male	No	No	No
UPS15-16	2	Non-Almond	Male
BN4560	2	Non-Almond	Male
C5-826	2	Non-Almond	Male
GN14	2	Non-Almond	Male
GN2	2	Non-Almond	Male
GN317	2	Non-Almond	Male
GN33	2	Non-Almond	Male
GN55	2	Non-Almond	Male
GN59	2	Non-Almond	Male
GN90	2	Non-Almond	Male
GN91	2	Non-Almond	Male
LBR-18	2	Non-Almond	Male
LBR-28	2	Non-Almond	Male
UPS14-001	2	Non-Almond	Male
UPS14-06	2	Non-Almond	Male
UPS14-13	2	Non-Almond	Male
UPS15-08	2	Non-Almond	Male
UPS15-10	2	Non-Almond	Male
UPS15-33	2	Non-Almond	Male
UPS15-52	2	Qualmond	Male	Yes	Yes	Yes
UPS15-40	3	Almond	Male	Yes	Yes	Yes
GN12	3	Non-Almond	Male	No	No	Yes
GN65	3	Non-Almond	Male	No	No	Yes
FAD5	4	Faded	Male
MDS244	5	Almond	Male		Yes	Yes
MDS436	5	Faded	Male
TK11	5	Faded	Male
TK7	5	Faded	Male
UPS15-46	5	Qualmond	Male
TK25	6	Frosty	Male
MDS2806	7	Almond	Male
UPS15-53	7	Almond	Male
UPS15-62	7	Almond	Male
FROST3	7	Frosty	Male
CC16-26	7	Qualmond	Male
TK42	7	Qualmond	Male
LBR-5	7.5	Almond	Male
CC16-14	8	Almond	Male
LBR-12	8	Almond	Male
UPS15-06	8	Almond	Male
UPS15-54B	8	Almond	Male
UPS15-63	8	Almond	Male
CC16-23	9	Almond	Male
LBR-01	9	Almond	Male
LBR-02	9	Almond	Male
LBR-13	9	Almond	Male
LBR-4A	9	Almond	Male
LBR-9B	9	Almond	Male
MDS412	9	Almond	Male
UPS14-42	9	Almond	Male
UPS15-21	9	Almond	Male
UPS15-55	9	Almond	Male
UPS15-56	9	Almond	Male
CHALK2	9	Chalky	Male
Q1	9	Qualmond	Male
UPS08-42	9	Qualmond	Male
B3	10	Almond	Male
LBR-03	10	Almond	Male
MDS514	10	Almond	Male
TK17	10.5	Chalky	Male
TK5	10.5	Faded	Male
KD661	11	Almond	Male
UPS12-62	11	Almond	Male
UPS14-25	11	Almond	Male
UPS14-32	11	Almond	Male
B1	12	Almond	Male
KD6831	12	Almond	Male
KD79361	12	Almond	Male
B7	13	Almond	Male
UPS08-143	13	Almond	Male
TK48	13	White_Out	Male
A54	14	Almond	Male
TK29	14	Sandy	Male
GN71	16	Almond	Male
TK28	16	Sandy	Male
UPS14-30	22	Almond	Male
