# Supplementary material for: A copy number variant is associated with a spectrum of pigmentation patterns in the rock pigeon (Columba livia)
Source: PLoS Genet. 2020 May 20;16(5):e1008274. doi: 10.1371/journal.pgen.1008274 (PMC7239393; doi:10.1371/journal.pgen.1008274)
Supplement: S3 Table — (XLSX) [file pgen.1008274.s003.xlsx]

## Sheet: S3 Table
S3 Table. Sample sizes and identifiers of birds included in each phenotypic category for qRT-PCR analysis in Figure 5. Letter and numbers combinations listed under each phenotype represent individual bird identifiers. Numbers under each gene name indicate numbers of feather bud samples used for qPCR assay.
	Gene:	Mlana	Slc16a13	Kiaa2026 3'	Ermp1 5'	Ermp1/Kiaa2026 Fusion	Ric1	Kia2026 5'	Ermp1 3'	Sox10	Mitf	Mc1r	Tyrp1	Tyr	Pmel
Wildtype Bird Samples
MDS051		2	2	2	2	1	2	2	2	2	2	2	2	2	2
MDS064		2	2	2	2	2	2	2	2	2	2	2	2	2	2
MDS066		2	2	2	2	2	2	2	2	2	2	2	2	2	2
MDS077		2	1	2	2	2	2	2	2	2	2	2	2	2	2
MDS109		2	2	2	2	2	2	2	2	2	2	2	2	2	2
MDS253		2	1	2	2	2	2	2	2	2	2	2	2	2	2
Almond Dark Bird Samples
KD3936		2	2	2	2	2	2	2	2	2	2	0	2	0	2
KD3955		2	2	2	2	2	2	2	2	2	2	0	2	0	2
KD6031		2	2	2	2	2	2	2	2	2	2	0	2	0	2
KD661		1	2	2	2	1	2	2	2	1	1	0	1	0	1
KD710		2	2	2	2	2	2	2	2	2	2	0	2	0	2
KD79261		2	2	2	2	2	2	2	2	2	2	0	2	0	1
MDS050		2	0	0	0	0	0	0	0	2	2	2	2	2	1
MDS075		2	2	2	2	2	2	2	2	2	2	2	2	2	2
MDS107		1	1	1	1	1	1	1	1	1	1	1	1	1	2
MDS133		1	0	0	0	0		0		1	1	1	1	1	1
MDS244		2	2	2	2	2	2	2	2	2	2	2	2	2	2
MDS292		3	3	3	3	3	3	3	3	3	3	3	3	3	3
Almond Light Bird Samples
KD3936		2	2	2	2	2	2	2	2	2	2	0	2	0	2
KD3955		2	2	2	2	2	2	2	2	2	2	0	2	0	2
KD6031		2	2	2	2	2	2	2	2	2	2	0	2	0	2
KD661		3	2	2	2	2	2	2	2	3	3	0	3	0	3
KD710		2	2	2	2	2	2	2	2	2	2	0	2	0	2
KD79261		1	1	1	1	1	1	1	1	1	1	0	1	0	1
MDS050		2	0	0	0	0	0	0	0	2	2	2	2	2	2
MDS075		1	0	0	0	0	0	0	0	1	1	1	1	1	1
MDS107		2	2	0	2	2	2	2	2	2	2	2	2	2	2
MDS133		2	0	0	0	0	0	0	0	2	2	2	2	2	2
MDS244		2	2	0	2	2	2	2	2	2	2	2	2	2	2
MDS292		3	0	0	0	0	0	0	0	3	3	3	3	3	0
Homozygous Almond Bird Sample
MDS412		6	3	3	3	2	3	3	3	5	5	2	5	1	5
MDS1105		0	0	0	0	0	0	0	0	0	0	2	0	0	0
