# Supplementary material for: A copy number variant is associated with a spectrum of pigmentation patterns in the rock pigeon (Columba livia)
Source: PLoS Genet. 2020 May 20;16(5):e1008274. doi: 10.1371/journal.pgen.1008274 (PMC7239393; doi:10.1371/journal.pgen.1008274)
Supplement: S4 Table — (XLSX) [file pgen.1008274.s004.xlsx]

## Sheet: S4 Table
S4 Table. Raw qRT-PCR results for Figure 5. SEM, Standard Error of the Mean; Cq, quantitation cycle. Expression, Expression_SEM, Corrected_Expression_SEM, Mean_Cq and Cq_SEM were calculated in CFX Manager 3.0 Software (BioRAD) using beta-actin for normalization and feather bud 31528 as a control sample. Sample name indicates the identifier given to the RNA used to create the cDNA for this analysi…
Gene target	Sample Name	Bird ID	sex	Phenotype	Primer	Sample ID	Expression	Expression_SEM	Corrected_Expression_SEM	Mean_Cq	Cq_SEM
Tyrosinase	31501	MDS075	male	AlmondLight	ED120	1	0.03246	0.0026	0.0026	24.95	0.10658
Tyrosinase	31502	MDS050	male	AlmondLight	ED120	2	0.00768	0.00038	0.00038	27.82	0.01064
Tyrosinase	31503	MDS050	male	AlmondLight	ED120	3	0.00187	0.00016	0.00016	30.29	0.06205
Tyrosinase	31505	MDS050	male	AlmondDark	ED120	5	0.16046	0.00864	0.00864	22.8	0.02189
Tyrosinase	31506	MDS050	male	AlmondDark	ED120	6	0.2737	0.0267	0.0267	22.78	0.10656
Tyrosinase	061501	KD661	male	AlmondLight	ED120	61501	0.85137	0.1034	0.1034	22.42	0.03665
Tyrosinase	061502	KD661	male	AlmondLight	ED120	61502	2.24666	0.82246	0.82246	21.52	0.02623
Tyrosinase	061503	KD661	male	AlmondLight	ED120	61504	1.23163	0.20818	0.20818	21.39	0.01861
Tyrosinase	061505	KD661	male	AlmondDark	ED120	61505	1.47612	0.02938	0.02938	21.26	0.02177
Tyrosinase	061508	KD3955	female	AlmondLight	ED120	61508	1.49398	0.03388	0.03388	21.99	0.03019
Tyrosinase	061509	KD3955	female	AlmondLight	ED120	61509	1.03729	0.05187	0.05187	21.82	0.0566
Tyrosinase	061512	KD3955	female	AlmondDark	ED120	61512	2.09745	0.10337	0.10337	20.82	0.05947
Tyrosinase	061513	KD3955	female	AlmondDark	ED120	61513	1.86271	0.12297	0.12297	20.39	0.08417
Tyrosinase	061515	KD6031	male	AlmondLight	ED120	61515	1.40362	0.01436	0.01436	21.96	0.00623
Tyrosinase	061516	KD6031	male	AlmondLight	ED120	61516	1.24316	0.0665	0.0665	21.55	0.06831
Tyrosinase	061517	KD6031	male	AlmondDark	ED120	61517	1.73061	0.07589	0.07589	22.57	0.0423
Tyrosinase	061519	KD6031	male	AlmondDark	ED120	61519	2.42917	0.09649	0.09649	21.28	0.03525
Tyrosinase	061520	KD710	female	AlmondLight	ED120	61520	0.12134	0.00588	0.00588	25.27	0.0279
Tyrosinase	061521	KD710	female	AlmondLight	ED120	61521	0.16785	0.00464	0.00464	24.97	0.03984
Tyrosinase	061524	KD710	female	AlmondDark	ED120	61524	1.20602	0.10681	0.10681	20.62	0.01434
Tyrosinase	061526	KD710	female	AlmondDark	ED120	61526	1.04761	0.02863	0.02863	21.49	0.03855
Tyrosinase	061527	KD3936	female	AlmondLight	ED120	61527	0.19419	0.00498	0.00498	24.9	0.00613
Tyrosinase	061528	KD3936	female	AlmondLight	ED120	61528	0.08424	0.00226	0.00226	25.27	0.03473
Tyrosinase	061531	KD3936	female	AlmondDark	ED120	61531	1.62098	0.01886	0.01886	22.11	0.00419
Tyrosinase	061532	KD3936	female	AlmondDark	ED120	61532	0.78639	0.01795	0.01795	23.27	0.0234
Tyrosinase	061535	KD79261	male	AlmondLight	ED120	61535	1.68053	0.05212	0.05212	20.99	0.02893
Tyrosinase	061537	KD79261	male	AlmondDark	ED120	61537	2.062	0.08596	0.08596	20.9	0.05805
Tyrosinase	061538	KD79261	male	AlmondDark	ED120	61538	2.23823	0.01637	0.01637	20.86	0.00693
Tyrosinase	31509	MDS292	male	AlmondLight	ED120	9	0.0141	0.00106	0.00106	26.88	0.06984
Tyrosinase	31510	MDS292	male	AlmondLight	ED120	10	0.00023	3e-05	3e-05	33.72	0.21272
Tyrosinase	31511	MDS292	male	AlmondLight	ED120	11	3e-05	0	0	35.26	0.23572
Tyrosinase	31512	MDS292	male	AlmondDark	ED120	12	0.7614	0.04509	0.04509	21.52	0.07636
Tyrosinase	31513	MDS292	male	AlmondDark	ED120	13	0.27732	0.03375	0.03375	21.63	0.12294
Tyrosinase	31514	MDS292	male	AlmondDark	ED120	14	0.16568	0.01051	0.01051	23.73	0.01196
Tyrosinase	31516	MDS075	male	AlmondDark	ED120	16	0.45774	0.04433	0.04433	22.32	0.13886
Tyrosinase	31517	MDS075	male	AlmondDark	ED120	17	0.44126	0.0419	0.0419	21.78	0.13604
Tyrosinase	31518	MDS051	male	Tcheck	ED120	18	0.39149	0.02035	0.02035	21.31	0.06739
Tyrosinase	31519	MDS051	male	Tcheck	ED120	19	0.52081	0.02085	0.02085	21	0.0555
Tyrosinase	31521	MDS077	female	Tcheck	ED120	21	1.91249	0.2119	0.2119	19.96	0.15573
Tyrosinase	31522	MDS077	female	Tcheck	ED120	22	0.8777	0.10712	0.10712	20.46	0.17033
Tyrosinase	31524	MDS066	female	Tcheck	ED120	24	0.60905	0.05065	0.05065	21	0.07742
Tyrosinase	31525	MDS066	female	Tcheck	ED120	25	0.60608	0.02271	0.02271	20.68	0.04703
Tyrosinase	31527	MDS109	female	Tcheck	ED120	27	1.31462	0.14352	0.14352	20.28	0.10776
Tyrosinase	31528	MDS109	female	Tcheck	ED120	28	1	0.0357	0.0357	20.64	0.02728
Tyrosinase	31530	MDS064	female	Tcheck	ED120	30	0.94675	0.14443	0.14443	20.47	0.21633
Tyrosinase	31531	MDS064	female	Tcheck	ED120	31	0.84049	0.04201	0.04201	20.29	0.07159
Tyrosinase	31533	MDS253	female	Tcheck	ED120	33	0.41446	0.05338	0.05338	21.58	0.15125
Tyrosinase	31534	MDS253	female	Tcheck	ED120	34	0.19593	0.0703	0.0703	22.02	0.50983
Tyrosinase	31539	MDS244	male	AlmondLight	ED120	39	0.00107	4e-05	4e-05	30.07	0.00035
Tyrosinase	31540	MDS244	male	AlmondLight	ED120	40	0.00337	0.0005	0.0005	28.72	0.20219
Tyrosinase	31542	MDS244	male	AlmondDark	ED120	42	0.31903	0.1623	0.1623	21.75	0.72673
Tyrosinase	31543	MDS244	male	AlmondDark	ED120	43	0.72059	0.16633	0.16633	20.86	0.22187
Tyrosinase	31545	MDS107	female	AlmondLight	ED120	45	0.03436	0.00492	0.00492	25.32	0.05156
Tyrosinase	31546	MDS107	female	AlmondLight	ED120	46	0.0026	0.00024	0.00024	28.52	0.11569
Tyrosinase	31550	MDS107	female	AlmondDark	ED120	50	0.57396	0.04639	0.04639	21.28	0.09614
Tyrosinase	31554	MDS133	male	AlmondDark	ED120	54	1.14079	0.09429	0.09429	20.54	0.11317
Tyrosinase	31556	MDS133	male	AlmondLight	ED120	56	0.08547	0.03037	0.03037	23.87	0.51249
Tyrosinase	31558	MDS133	male	AlmondLight	ED120	58	0.04481	0.00525	0.00525	24.45	0.04989
Tyrosinase	pin2	MDS412	male	HomozygousAlmond	ED120	pin2	6e-05	1e-05	1e-05	35.41	0.22216
Tyrosinase	412	MDS412	male	HomozygousAlmond	ED120	412061501	5e-05	0	0	36.12	0.0132
Tyrosinase	412061501	MDS412	male	HomozygousAlmond	ED120	412061502	0.0001	0	0	37.85	0
Tyrosinase	412061502	MDS412	male	HomozygousAlmond	ED120	412061503	2e-05	0	0	36.51	0.09524
Tyrosinase	412061503	MDS412	male	HomozygousAlmond	ED120	412	3e-05	2e-05	2e-05	35.81	0.80906
Sox10	31501	MDS075	male	AlmondLight	ED140	1	0.07663	0.00295	0.00295	28.6	0.03285
Sox10	31502	MDS050	male	AlmondLight	ED140	2	0.0113	0.00104	0.00104	32.15	0.11279
Sox10	31503	MDS050	male	AlmondLight	ED140	3	0.0055	0.00087	0.00087	33.62	0.20022
Sox10	31505	MDS050	male	AlmondDark	ED140	5	0.0881	0.01581	0.01581	28.55	0.24801
Sox10	31506	MDS050	male	AlmondDark	ED140	6	0.13732	0.02152	0.02152	28.66	0.20657
Sox10	061501	KD661	male	AlmondLight	ED140	61501	0.38022	0.0452	0.0452	28.47	0.00787
Sox10	061502	KD661	male	AlmondLight	ED140	61502	1.07429	0.39551	0.39551	27.47	0.06211
Sox10	061503	KD661	male	AlmondLight	ED140	61504	0.87133	0.14699	0.14699	26.78	0.01054
Sox10	061505	KD661	male	AlmondDark	ED140	61505	0.77096	0.01219	0.01219	27.09	0.01301
Sox10	061508	KD3955	female	AlmondLight	ED140	61508	0.61096	0.01422	0.01422	28.17	0.03112
Sox10	061509	KD3955	female	AlmondLight	ED140	61509	0.39962	0.02515	0.02515	28.09	0.079
Sox10	061512	KD3955	female	AlmondDark	ED140	61512	0.99199	0.09142	0.09142	26.78	0.12712
Sox10	061513	KD3955	female	AlmondDark	ED140	61513	0.98979	0.06278	0.06278	26.19	0.07992
Sox10	061515	KD6031	male	AlmondLight	ED140	61515	1.58183	0.03991	0.03991	26.68	0.03385
Sox10	061516	KD6031	male	AlmondLight	ED140	61516	1.21965	0.04691	0.04691	26.47	0.0423
Sox10	061517	KD6031	male	AlmondDark	ED140	61517	2.04919	0.06682	0.06682	27.21	0.00047
Sox10	061519	KD6031	male	AlmondDark	ED140	61519	2.43857	0.08556	0.08556	26.16	0.02282
Sox10	061520	KD710	female	AlmondLight	ED140	61520	0.32831	0.01821	0.01821	28.72	0.04784
Sox10	061521	KD710	female	AlmondLight	ED140	61521	0.44688	0.00157	0.00157	28.45	0.00494
Sox10	061524	KD710	female	AlmondDark	ED140	61524	1.53844	0.13607	0.13607	25.16	0.0128
Sox10	061526	KD710	female	AlmondDark	ED140	61526	1.0969	0.04453	0.04453	26.31	0.05797
Sox10	061527	KD3936	female	AlmondLight	ED140	61527	0.10308	0.00304	0.00304	30.7	0.02188
Sox10	061528	KD3936	female	AlmondLight	ED140	61528	0.0639	0.00076	0.00076	30.56	0.00048
Sox10	061531	KD3936	female	AlmondDark	ED140	61531	1.13232	0.01592	0.01592	27.51	0.01215
Sox10	061532	KD3936	female	AlmondDark	ED140	61532	0.59904	0.02424	0.02424	28.55	0.05358
Sox10	061535	KD79261	male	AlmondLight	ED140	61535	0.67074	0.03802	0.03802	27.2	0.07432
Sox10	061537	KD79261	male	AlmondDark	ED140	61537	0.72405	0.02552	0.02552	27.3	0.04836
Sox10	061538	KD79261	male	AlmondDark	ED140	61538	0.80622	0.01366	0.01366	27.22	0.02311
Sox10	31509	MDS292	male	AlmondLight	ED140	9	0.02009	0.00218	0.00218	31.25	0.13301
Sox10	31510	MDS292	male	AlmondLight	ED140	10	0.0037	0.00046	0.00046	34.6	0.17363
Sox10	31511	MDS292	male	AlmondLight	ED140	11	0.00583	0.00085	0.00085	32.37	0.20419
Sox10	31512	MDS292	male	AlmondDark	ED140	12	0.65871	0.02056	0.02056	26.62	0.02362
Sox10	31513	MDS292	male	AlmondDark	ED140	13	0.38966	0.06976	0.06976	26.03	0.22583
Sox10	31514	MDS292	male	AlmondDark	ED140	14	0.35414	0.02228	0.02228	27.52	0.0035
Sox10	31516	MDS075	male	AlmondDark	ED140	16	0.64449	0.04882	0.04882	26.72	0.10816
Sox10	31517	MDS075	male	AlmondDark	ED140	17	0.72162	0.07189	0.07189	25.96	0.14282
Sox10	31518	MDS051	male	Tcheck	ED140	18	0.68197	0.04041	0.04041	25.39	0.07892
Sox10	31519	MDS051	male	Tcheck	ED140	19	0.76618	0.02884	0.02884	25.33	0.05191
Sox10	31521	MDS077	female	Tcheck	ED140	21	1.26979	0.03878	0.03878	25.44	0.02532
Sox10	31522	MDS077	female	Tcheck	ED140	22	1.05317	0.03846	0.03846	25.09	0.02804
Sox10	31524	MDS066	female	Tcheck	ED140	24	1.15306	0.11508	0.11508	24.96	0.11106
Sox10	31525	MDS066	female	Tcheck	ED140	25	1.1365	0.05072	0.05072	24.66	0.0586
Sox10	31527	MDS109	female	Tcheck	ED140	27	1.41779	0.1718	0.1718	25.06	0.13179
Sox10	31528	MDS109	female	Tcheck	ED140	28	1	0.08684	0.08684	25.53	0.11741
Sox10	31530	MDS064	female	Tcheck	ED140	30	0.37705	0.20928	0.20928	26.68	0.79973
Sox10	31531	MDS064	female	Tcheck	ED140	31	0.66271	0.02323	0.02323	25.52	0.04983
Sox10	31533	MDS253	female	Tcheck	ED140	33	0.28415	0.09146	0.09146	27.01	0.45166
Sox10	31534	MDS253	female	Tcheck	ED140	34	0.30229	0.01989	0.01989	26.29	0.03138
Sox10	31539	MDS244	male	AlmondLight	ED140	39	0.00607	0.00044	0.00044	32.45	0.08533
Sox10	31540	MDS244	male	AlmondLight	ED140	40	0.0173	0.00115	0.00115	31.25	0
Sox10	31543	MDS244	male	AlmondDark	ED140	43	0.38965	0.09262	0.09262	26.63	0.23651
Sox10	31545	MDS107	female	AlmondLight	ED140	45	0.0366	0.00528	0.00528	30.12	0.05876
Sox10	31546	MDS107	female	AlmondLight	ED140	46	0.00564	0.00032	0.00032	32.29	0.05218
Sox10	31550	MDS107	female	AlmondDark	ED140	50	0.5284	0.03872	0.03872	26.29	0.0826
Sox10	31554	MDS133	male	AlmondDark	ED140	54	0.71873	0.02135	0.02135	26.1	0.02058
Sox10	31556	MDS133	male	AlmondLight	ED140	56	0.17607	0.00102	0.00102	27.71	8e-05
Sox10	31558	MDS133	male	AlmondLight	ED140	58	0.0461	0.00555	0.00555	29.3	0.06382
Sox10	pin1	MDS412	male	HomozygousAlmond	ED140	pin1	0.01055	0.00136	0.00136	33.67	0.18565
Sox10	pin2	MDS412	male	HomozygousAlmond	ED140	pin2	0.00156	0.00027	0.00027	35.65	0.24393
Sox10	412	MDS412	male	HomozygousAlmond	ED140	412	0.00084	0.00026	0.00026	35.83	0.40609
Sox10	412061501	MDS412	male	HomozygousAlmond	ED140	412061501	0.00371	0.0003	0.0003	34.89	0.01423
Sox10	412061502	MDS412	male	HomozygousAlmond	ED140	412061502	0.00586	0.00175	0.00175	36.84	0.42921
Sox10	412061503	MDS412	male	HomozygousAlmond	ED140	412061503	0.01079	0.00034	0.00034	32.59	0.042
Mc1R	31501	MDS075	male	AlmondLight	ED113	1	1.09412	0.124513	0.124513	18.9025	0.101726
Mc1R	31502	MDS050	male	AlmondLight	ED113	2	0.903775	0.0403254	0.0403254	19.1238	0.0412633
Mc1R	31503	MDS050	male	AlmondLight	ED113	3	1.23026	0.0974106	0.0974106	19.2105	0.0306762
Mc1R	31505	MDS050	male	AlmondDark	ED113	5	0.902808	0.0426133	0.0426133	18.8674	0.0262811
Mc1R	31506	MDS050	male	AlmondDark	ED113	6	1.03555	0.022329	0.022329	18.8305	0.0151745
Mc1R	31509	MDS292	male	AlmondLight	ED113	9	0.953099	0.0174406	0.0174406	19.3101	0.00491501
Mc1R	31510	MDS292	male	AlmondLight	ED113	10	1.66011	0.0405335	0.0405335	18.6762	0.0350894
Mc1R	31511	MDS292	male	AlmondLight	ED113	11	1.47836	0.0648221	0.0648221	19.7879	0.00450708
Mc1R	31512	MDS292	male	AlmondDark	ED113	12	1.07255	0.0653226	0.0653226	18.7561	0.0496346
Mc1R	31513	MDS292	male	AlmondDark	ED113	13	0.748534	0.0485717	0.0485717	18.8855	0.0808236
Mc1R	31514	MDS292	male	AlmondDark	ED113	14	1.22191	0.0337904	0.0337904	18.9576	0.020559
Mc1R	31516	MDS075	male	AlmondDark	ED113	16	1.13024	0.124766	0.124766	19.2588	0.0761061
Mc1R	31517	MDS075	male	AlmondDark	ED113	17	1.70529	0.21356	0.21356	19.6488	0.126648
Mc1R	31518	MDS051	male	Tcheck	ED113	18	1.14659	0.0367266	0.0367266	19.0603	0.000416239
Mc1R	31519	MDS051	male	Tcheck	ED113	19	0.938235	0.0729592	0.0729592	19.3776	0.000948623
Mc1R	31522	MDS077	female	Tcheck	ED113	22	1.2768	0.111091	0.111091	19.0928	0.0797975
Mc1R	31524	MDS066	female	Tcheck	ED113	24	1.42321	0.0188935	0.0188935	19.0728	0.00325117
Mc1R	31525	MDS066	female	Tcheck	ED113	25	1.34184	0.0265308	0.0265308	19.8414	0.014018
Mc1R	31527	MDS109	female	Tcheck	ED113	27	0.931378	0.0294214	0.0294214	19.3511	0.0359413
Mc1R	31528	MDS109	female	Tcheck	ED113	28	1	0.0357787	0.0357787	19.2235	0.0512264
Mc1R	31530	MDS064	female	Tcheck	ED113	30	0.820638	0.0469994	0.0469994	19.5125	0.0805694
Mc1R	31531	MDS064	female	Tcheck	ED113	31	0.863528	0.0249278	0.0249278	20.0201	0.00805694
Mc1R	31533	MDS253	female	Tcheck	ED113	33	1.29516	0.0666617	0.0666617	19.5938	0.0350081
Mc1R	31537	MDS253	female	Tcheck	ED113	37	1.02092	0.0406329	0.0406329	19.9798	0.0407037
Mc1R	31539	MDS244	male	AlmondLight	ED113	39	1.03261	0.0354307	0.0354307	19.0377	0.0268545
Mc1R	31540	MDS244	male	AlmondLight	ED113	40	1.0655	0.0354491	0.0354491	19.3542	0.0236902
Mc1R	31542	MDS244	male	AlmondDark	ED113	42	1.3058	0.0639564	0.0639564	18.763	0.0691533
Mc1R	31543	MDS244	male	AlmondDark	ED113	43	1.25415	0.102609	0.102609	18.9672	0.118017
Mc1R	31545	MDS107	female	AlmondLight	ED113	45	1.04855	0.0680253	0.0680253	19.3776	0.0927799
Mc1R	31546	MDS107	female	AlmondLight	ED113	46	1.19083	0.0107694	0.0107694	20.3444	0.00353695
Mc1R	31550	MDS107	female	AlmondDark	ED113	50	1.31838	0.0771799	0.0771799	18.9183	0.0764193
Mc1R	31554	MDS133	male	AlmondDark	ED113	54	1.19159	0.0473575	0.0473575	19.8296	0.0172367
Mc1R	31556	MDS133	male	AlmondLight	ED113	56	1.4129	0.0448766	0.0448766	18.9266	0.016308
Mc1R	31558	MDS133	male	AlmondLight	ED113	58	1.37633	0.035531	0.035531	19.0019	0.0054345
Mc1R	1105_01	MDS1105	male	HomozygousAlmond	ED113	1105_01	0.700932	0.0153421	0.0153421	19.0751	0.00330346
Mc1R	1105_02	MDS1105	male	HomozygousAlmond	ED113	1105_02	0.780717	0.0368323	0.0368323	19.1235	0.0200038
Mc1R	1105_03	MDS1105	male	HomozygousAlmond	ED113	1105_03	0.957242	0.120417	0.120417	18.6596	0.0655127
Mc1R	412_01	MDS412	male	HomozygousAlmond	ED113	412_01	1.21828	0.294524	0.294524	19.4468	0.00721908
Mc1R	412_02	MDS412	male	HomozygousAlmond	ED113	412_02	0.90848	0.00886445	0.00886445	20.7236	0.0140209
Mc1R	412_03	MDS412	male	HomozygousAlmond	ED113	412_03	0.87621	0.00757089	0.00757089	19.2904	0.0101588
Tyrp1	31501	MDS075	male	AlmondLight	ED129	1	0.01065	0.00153	0.00153	23.5	0.20174
Tyrp1	31502	MDS050	male	AlmondLight	ED129	2	0.00478	0.00027	0.00027	25.45	0.03833
Tyrp1	31503	MDS050	male	AlmondLight	ED129	3	0.00211	0.00018	0.00018	27.06	0.05991
Tyrp1	31505	MDS050	male	AlmondDark	ED129	5	0.31717	0.07351	0.07351	18.77	0.32598
Tyrp1	31506	MDS050	male	AlmondDark	ED129	6	0.36395	0.02777	0.02777	19.32	0.06055
Tyrp1	31509	MDS292	male	AlmondLight	ED129	9	0.00274	0.00026	0.00026	26.19	0.1098
Tyrp1	31510	MDS292	male	AlmondLight	ED129	10	0.00031	1e-05	1e-05	30.23	0.03994
Tyrp1	31511	MDS292	male	AlmondLight	ED129	11	1e-05	0	0	33.88	0.08326
Tyrp1	31512	MDS292	male	AlmondDark	ED129	12	0.27973	0.01324	0.01324	19.91	0.05648
Tyrp1	31513	MDS292	male	AlmondDark	ED129	13	0.36355	0.03162	0.03162	18.19	0.0052
Tyrp1	31514	MDS292	male	AlmondDark	ED129	14	0.30399	0.02844	0.02844	19.81	0.09996
Tyrp1	31516	MDS075	male	AlmondDark	ED129	16	0.54928	0.01662	0.01662	19.01	0.04079
Tyrp1	31517	MDS075	male	AlmondDark	ED129	17	0.75988	0.0379	0.0379	17.95	0.07011
Tyrp1	31518	MDS051	male	Tcheck	ED129	18	1.13717	0.099	0.099	16.72	0.12123
Tyrp1	31519	MDS051	male	Tcheck	ED129	19	1.44606	0.07954	0.07954	16.47	0.07774
Tyrp1	31521	MDS077	female	Tcheck	ED129	21	1.38167	0.18682	0.18682	17.37	0.19171
Tyrp1	31522	MDS077	female	Tcheck	ED129	22	0.8785	0.0296	0.0296	17.41	0.01936
Tyrp1	31524	MDS066	female	Tcheck	ED129	24	0.70526	0.0535	0.0535	17.73	0.05982
Tyrp1	31525	MDS066	female	Tcheck	ED129	25	0.69497	0.05183	0.05183	17.43	0.10424
Tyrp1	31527	MDS109	female	Tcheck	ED129	27	1.2537	0.10969	0.10969	17.3	0.05233
Tyrp1	31528	MDS109	female	Tcheck	ED129	28	1	0.04258	0.04258	17.59	0.04318
Tyrp1	31530	MDS064	female	Tcheck	ED129	30	1.40527	0.07534	0.07534	16.84	0.06588
Tyrp1	31531	MDS064	female	Tcheck	ED129	31	1.16208	0.03186	0.03186	16.77	0.0386
Tyrp1	31533	MDS253	female	Tcheck	ED129	33	0.76218	0.08237	0.08237	17.65	0.1125
Tyrp1	31534	MDS253	female	Tcheck	ED129	34	0.56783	0.03528	0.03528	17.44	0.00197
Tyrp1	31539	MDS244	male	AlmondLight	ED129	39	0.00093	5e-05	5e-05	27.22	0.05154
Tyrp1	31540	MDS244	male	AlmondLight	ED129	40	0.00192	0.00013	0.00013	26.48	0.07264
Tyrp1	412	MDS412	male	HomozygousAlmond	ED129	412	0	0	0	36.54	0.48791
Tyrp1	31542	MDS244	male	AlmondDark	ED129	42	1.1631	0.17306	0.17306	16.83	0.18846
Tyrp1	31543	MDS244	male	AlmondDark	ED129	43	0.75352	0.15247	0.15247	17.74	0.15343
Tyrp1	31545	MDS107	female	AlmondLight	ED129	45	0.00396	0.00057	0.00057	25.39	0.06013
Tyrp1	31546	MDS107	female	AlmondLight	ED129	46	0.00053	5e-05	5e-05	27.77	0.13369
Tyrp1	31550	MDS107	female	AlmondDark	ED129	50	0.14023	0.01	0.01	20.26	0.07899
Tyrp1	31554	MDS133	male	AlmondDark	ED129	54	0.39001	0.017	0.017	19.04	0.05043
Tyrp1	31556	MDS133	male	AlmondLight	ED129	56	0.002	1e-05	1e-05	26.23	0.00605
Tyrp1	31558	MDS133	male	AlmondLight	ED129	58	0.0012	0.00014	0.00014	26.62	0.02708
Mlana	061531	KD3936	female	AlmondDark	RB120	61531	7.16221	0.21029	0.21029	17.45	0.03912
Mlana	061532	KD3936	female	AlmondDark	RB120	61532	3.43154	0.07122	0.07122	18.63	0.01896
Mlana	061512	KD3955	female	AlmondDark	RB120	61512	11.1173	0.3074	0.3074	15.89	0.00852
Mlana	061513	KD3955	female	AlmondDark	RB120	61513	6.65469	0.22625	0.22625	16.04	0.02046
Mlana	061517	KD6031	male	AlmondDark	RB120	61517	2.97685	0.34125	0.34125	19.27	0.15855
Mlana	061519	KD6031	male	AlmondDark	RB120	61519	5.52229	0.17303	0.17303	17.58	0.00137
Mlana	061505	KD661	male	AlmondDark	RB120	61505	1.73002	0.02678	0.02678	18.52	0.01217
Mlana	061524	KD710	female	AlmondDark	RB120	61524	11.823	1.04732	1.04732	14.81	0.01462
Mlana	061526	KD710	female	AlmondDark	RB120	61526	13.258	0.30491	0.30491	15.31	0.03213
Mlana	061537	KD79261	male	AlmondDark	RB120	61537	5.00893	0.14176	0.14176	17.11	0.03769
Mlana	061538	KD79261	male	AlmondDark	RB120	61538	2.90118	0.09334	0.09334	17.97	0.04573
Mlana	31505	MDS050	male	AlmondDark	RB120	5	2.1629	0.20305	0.20305	16.53	0.1131
Mlana	31506	MDS050	male	AlmondDark	RB120	6	0.55976	0.03811	0.03811	19.23	0.0346
Mlana	31516	MDS075	male	AlmondDark	RB120	16	0.62667	0.01793	0.01793	19.35	0.03824
Mlana	31517	MDS075	male	AlmondDark	RB120	17	0.71936	0.00883	0.00883	18.56	0.00721
Mlana	31550	MDS107	female	AlmondDark	RB120	50	2.89731	0.20762	0.20762	16.43	0.07958
Mlana	31554	MDS133	male	AlmondDark	RB120	54	1.54431	0.08806	0.08806	17.59	0.07318
Mlana	31542	MDS244	male	AlmondDark	RB120	42	2.57898	0.19926	0.19926	16.22	0.04318
Mlana	31543	MDS244	male	AlmondDark	RB120	43	1.24352	0.22926	0.22926	17.55	0.09525
Mlana	31512	MDS292	male	AlmondDark	RB120	12	1.23708	0.03415	0.03415	18.3	0.01076
Mlana	31513	MDS292	male	AlmondDark	RB120	13	0.9114	0.08884	0.08884	17.4	0.06366
Mlana	31514	MDS292	male	AlmondDark	RB120	14	1.74702	0.15452	0.15452	17.82	0.08975
Mlana	061527	KD3936	female	AlmondLight	RB120	61527	1.43488	0.06071	0.06071	19.5	0.04894
Mlana	061528	KD3936	female	AlmondLight	RB120	61528	1.20085	0.02019	0.02019	18.92	0
Mlana	061508	KD3955	female	AlmondLight	RB120	61508	11.6768	0.51204	0.51204	16.51	0.062
Mlana	061509	KD3955	female	AlmondLight	RB120	61509	7.35807	0.28284	0.28284	16.48	0.03277
Mlana	061501	KD661	male	AlmondLight	RB120	61501	2.30731	0.27552	0.27552	18.46	0.01795
Mlana	061502	KD661	male	AlmondLight	RB120	61502	7.60392	2.7804	2.7804	17.24	0.00589
Mlana	061503	KD661	male	AlmondLight	RB120	61504	12.6859	2.13813	2.13813	15.51	0.00219
Mlana	061520	KD710	female	AlmondLight	RB120	61520	2.09419	0.09979	0.09979	18.64	0.02467
Mlana	061521	KD710	female	AlmondLight	RB120	61521	2.87332	0.08644	0.08644	18.36	0.04339
Mlana	061535	KD79261	male	AlmondLight	RB120	61535	8.95978	0.22636	0.22636	16.06	0.01278
Mlana	31502	MDS050	male	AlmondLight	RB120	2	0.31161	0.01794	0.01794	19.96	0.04396
Mlana	31503	MDS050	male	AlmondLight	RB120	3	0.1198	0.00927	0.00927	21.77	0.0094
Mlana	31501	MDS075	male	AlmondLight	RB120	1	0.16402	0.00568	0.00568	20.09	0.02192
Mlana	31545	MDS107	female	AlmondLight	RB120	45	0.73901	0.1039	0.1039	18.38	0.03455
Mlana	31546	MDS107	female	AlmondLight	RB120	46	0.15008	0.01356	0.01356	20.16	0.11399
Mlana	31556	MDS133	male	AlmondLight	RB120	56	1.62282	0.00962	0.00962	17.11	0.00173
Mlana	31558	MDS133	male	AlmondLight	RB120	58	0.66042	0.08531	0.08531	18.05	0.09277
Mlana	31539	MDS244	male	AlmondLight	RB120	39	0.16273	0.00727	0.00727	20.31	0.02704
Mlana	31540	MDS244	male	AlmondLight	RB120	40	0.28467	0.01554	0.01554	19.8	0.04018
Mlana	31509	MDS292	male	AlmondLight	RB120	9	0.16795	0.01569	0.01569	20.78	0.10648
Mlana	31510	MDS292	male	AlmondLight	RB120	10	0.1314	0.00442	0.00442	22.04	0.02953
Mlana	31511	MDS292	male	AlmondLight	RB120	11	0.12325	0.0047	0.0047	20.56	0.00388
Mlana	061515	KD6031	male	AlmondLight	RB120	61515	6.46408	0.06825	0.06825	17.24	0.00727
Mlana	061516	KD6031	male	AlmondLight	RB120	61516	1.95871	0.07074	0.07074	18.38	0.03775
Mlana	412	MDS412	male	HomozygousAlmond	RB120	412	0.0043	0.00058	0.00058	26.07	0.10194
Mlana	412061501	MDS412	male	HomozygousAlmond	RB120	412061501	0.39967	0.04429	0.04429	20.73	0.10861
Mlana	412061502	MDS412	male	HomozygousAlmond	RB120	412061502	0.94595	0.0106	0.0106	22.1	0.01197
Mlana	412061503	MDS412	male	HomozygousAlmond	RB120	412061503	0.25884	0.00739	0.00739	20.6	0.03704
Mlana	pin1	MDS412	male	HomozygousAlmond	RB120	pin1	0.24223	0.00163	0.00163	21.74	0.00957
Mlana	pin2	MDS412	male	HomozygousAlmond	RB120	pin2	0.31694	0.01481	0.01481	20.58	0.05287
Mlana	31518	MDS051	male	Tcheck	RB120	18	1.0161	0.05005	0.05005	17.41	0.06301
Mlana	31519	MDS051	male	Tcheck	RB120	19	1.23556	0.04402	0.04402	17.24	0.04887
Mlana	31530	MDS064	female	Tcheck	RB120	30	1.2078	0.03394	0.03394	17.6	6e-05
Mlana	31531	MDS064	female	Tcheck	RB120	31	0.99622	0.01649	0.01649	17.53	0.02227
Mlana	31524	MDS066	female	Tcheck	RB120	24	0.56328	0.03727	0.03727	18.59	0.02668
Mlana	31525	MDS066	female	Tcheck	RB120	25	0.59946	0.01121	0.01121	18.18	0.00405
Mlana	31521	MDS077	female	Tcheck	RB120	21	1.72343	0.12276	0.12276	17.59	0.09623
Mlana	31522	MDS077	female	Tcheck	RB120	22	0.90544	0.05547	0.05547	17.9	0.07631
Mlana	31527	MDS109	female	Tcheck	RB120	27	1.05046	0.11279	0.11279	18.09	0.10394
Mlana	31528	MDS109	female	Tcheck	RB120	28	1	0.0367	0.0367	18.12	0.02991
Mlana	31533	MDS253	female	Tcheck	RB120	33	0.67719	0.05758	0.05758	18.35	0.05825
Mlana	31534	MDS253	female	Tcheck	RB120	34	0.53118	0.0333	0.0333	18.07	0.01231
Ermp1 5'	061531	KD3936	female	AlmondDark	RB179	61531	5.0596	0.24598	0.24598	19.79	0.00113
Ermp1 5'	061532	KD3936	female	AlmondDark	RB179	61532	5.28623	0.22097	0.22097	19.83	0.03107
Ermp1 5'	061512	KD3955	female	AlmondDark	RB179	61512	7.42247	1.53183	1.53183	18.46	0.02993
Ermp1 5'	061513	KD3955	female	AlmondDark	RB179	61513	6.16526	1.2118	1.2118	18.12	0.00178
Ermp1 5'	061517	KD6031	male	AlmondDark	RB179	61517	2.90465	0.3144	0.3144	21.19	0.00777
Ermp1 5'	061519	KD6031	male	AlmondDark	RB179	61519	6.09079	1.54697	1.54697	19.46	0.00306
Ermp1 5'	061504	KD661	male	AlmondDark	RB179	61504	6.11525	1.43933	1.43933	18.13	0.03244
Ermp1 5'	061506	KD661	male	AlmondDark	RB179	61506	4.23778	0.08707	0.08707	18.81	0.02809
Ermp1 5'	061524	KD710	female	AlmondDark	RB179	61524	5.05399	1.27095	1.27095	18.05	0.04416
Ermp1 5'	061526	KD710	female	AlmondDark	RB179	61526	6.77418	1.19855	1.19855	18.24	0.02717
Ermp1 5'	061537	KD79261	male	AlmondDark	RB179	61537	4.21294	0.20807	0.20807	19.15	0.06791
Ermp1 5'	061538	KD79261	male	AlmondDark	RB179	61538	2.91365	0.15285	0.15285	19.8	0.02327
Ermp1 5'	31516	MDS075	male	AlmondDark	RB179	31516	5.88808	0.01685	0.01685	19.13	0.00145
Ermp1 5'	31517	MDS075	male	AlmondDark	RB179	31517	6.91646	0.66737	0.66737	18.36	0.02375
Ermp1 5'	31550	MDS107	female	AlmondDark	RB179	31550	6.96911	0.20779	0.20779	17.65	0.03241
Ermp1 5'	31542	MDS244	male	AlmondDark	RB179	31542	5.1169	0.09306	0.09306	18.69	0.02623
Ermp1 5'	31543	MDS244	male	AlmondDark	RB179	31543	6.44852	0.28299	0.28299	18.02	0.00245
Ermp1 5'	31512	MDS292	male	AlmondDark	RB179	31512	8.18178	0.33743	0.33743	18.15	0.01163
Ermp1 5'	31513	MDS292	male	AlmondDark	RB179	31513	4.44502	0.08396	0.08396	18.66	0.00866
Ermp1 5'	31514	MDS292	male	AlmondDark	RB179	31514	6.0928	0.28952	0.28952	19.1	0.05472
Ermp1 5'	061527	KD3936	female	AlmondLight	RB179	61527	6.27685	0.51123	0.51123	19.17	0.01697
Ermp1 5'	061528	KD3936	female	AlmondLight	RB179	61528	3.00926	0.13712	0.13712	19.42	0.04735
Ermp1 5'	061508	KD3955	female	AlmondLight	RB179	61508	3.43373	0.22817	0.22817	20.13	0.01481
Ermp1 5'	061509	KD3955	female	AlmondLight	RB179	61509	5.03518	1.40653	1.40653	19.08	0.0134
Ermp1 5'	061515	KD6031	male	AlmondLight	RB179	61515	5.97443	1.47821	1.47821	19.37	0.10752
Ermp1 5'	061516	KD6031	male	AlmondLight	RB179	61516	3.30864	0.23279	0.23279	19.45	0.0755
Ermp1 5'	061501	KD661	male	AlmondLight	RB179	61501	12.1832	4.23266	4.23266	17.86	0.07359
Ermp1 5'	061502	KD661	male	AlmondLight	RB179	61502	6.80996	0.82355	0.82355	18.44	0.01769
Ermp1 5'	061520	KD710	female	AlmondLight	RB179	61520	5.62394	0.98398	0.98398	19.16	0.03554
Ermp1 5'	061521	KD710	female	AlmondLight	RB179	61521	6.45971	1.05861	1.05861	19.14	0.00087
Ermp1 5'	061535	KD79261	male	AlmondLight	RB179	61535	4.46206	0.32035	0.32035	18.87	0.0941
Ermp1 5'	31545	MDS107	female	AlmondLight	RB179	31545	6.45419	0.29994	0.29994	18.29	0.03023
Ermp1 5'	31546	MDS107	female	AlmondLight	RB179	31546	3.99437	0.28802	0.28802	17.96	0.0156
Ermp1 5'	31539	MDS244	male	AlmondLight	RB179	31539	4.02018	0.45973	0.45973	18.28	0.0581
Ermp1 5'	31540	MDS244	male	AlmondLight	RB179	31540	5.95271	0.12963	0.12963	18.67	0.02677
Ermp1 5'	412061501	MDS412	male	HA	RB179	061501_HA	4.58962	0.16501	0.16501	21.15	0.00818
Ermp1 5'	412061502	MDS412	male	HA	RB179	061502_HA	3.33116	0.34197	0.34197	23.55	0.01215
Ermp1 5'	412061504	MDS412	male	HA	RB179	061504_HA	5.5073	0.68375	0.68375	20.5	0.0124
Ermp1 5'	31518	MDS051	male	Tcheck	RB179	31518	1.68984	0.21335	0.21335	19.79	0.12366
Ermp1 5'	31519	MDS051	male	Tcheck	RB179	31519	1.72721	0.07277	0.07277	20.21	0.0319
Ermp1 5'	31530	MDS064	female	Tcheck	RB179	31530	0.74817	0.06459	0.06459	21.51	0.11833
Ermp1 5'	31531	MDS064	female	Tcheck	RB179	31531	1.16381	0.04963	0.04963	20.47	0.05298
Ermp1 5'	31524	MDS066	female	Tcheck	RB179	31524	1.77174	0.24248	0.24248	20.33	0.00105
Ermp1 5'	31525	MDS066	female	Tcheck	RB179	31525	1.23186	0.01899	0.01899	20.54	0.01241
Ermp1 5'	31521	MDS077	female	Tcheck	RB179	31521	0.92784	0.06604	0.06604	20.29	0.06196
Ermp1 5'	31522	MDS077	female	Tcheck	RB179	31522	0.69097	0.03778	0.03778	21.09	0.02204
Ermp1 5'	31527	MDS109	female	Tcheck	RB179	31527	0.62582	0.04345	0.04345	21.93	0.08238
Ermp1 5'	31528	MDS109	female	Tcheck	RB179	31528	1	0.03501	0.03501	21.39	0.00968
Ermp1 5'	31533	MDS253	female	Tcheck	RB179	31533	0.70996	0.00276	0.00276	20.41	0.00562
Ermp1 5'	31534	MDS253	female	Tcheck	RB179	31534	0.54085	0.03789	0.03789	19.92	0.03905
Ermp1 3'	31512	MDS292	male	AlmondDark	RB187	031512b	3.79334	0.13296	0.13296	25.62	0.04963
Ermp1 3'	31513	MDS292	male	AlmondDark	RB187	31513	1.93147	0.03481	0.03481	24.57	0.00288
Ermp1 3'	31514	MDS292	male	AlmondDark	RB187	31514	2.49778	0.10956	0.10956	25.09	0.04794
Ermp1 3'	31516	MDS075	male	AlmondDark	RB187	31516	1.98064	0.08579	0.08579	25.4	0.06237
Ermp1 3'	31517	MDS075	male	AlmondDark	RB187	31517	2.36033	0.26121	0.26121	24.61	0.08171
Ermp1 3'	31518	MDS051	male	Tcheck	RB187	31518	2.88333	0.29595	0.29595	23.71	0.06358
Ermp1 3'	31519	MDS051	male	Tcheck	RB187	31519	2.30206	0.1242	0.1242	24.49	0.05815
Ermp1 3'	31521	MDS077	female	Tcheck	RB187	031521b	2.09715	0.07455	0.07455	26.36	0.05121
Ermp1 3'	31522	MDS077	female	Tcheck	RB187	31522	0.96995	0.05572	0.05572	25.3	0.03362
Ermp1 3'	31524	MDS066	female	Tcheck	RB187	31524	1.66212	0.22784	0.22784	25.12	0.01118
Ermp1 3'	31525	MDS066	female	Tcheck	RB187	31525	1.24648	0.01595	0.01595	25.22	0.00014
Ermp1 3'	31527	MDS109	female	Tcheck	RB187	31527	1.24476	0.08992	0.08992	25.64	0.08728
Ermp1 3'	31528	MDS109	female	Tcheck	RB187	31528	1	0.03442	0.03442	26.08	0.00305
Ermp1 3'	31530	MDS064	female	Tcheck	RB187	31530	1.0143	0.06047	0.06047	25.77	0.07675
Ermp1 3'	31531	MDS064	female	Tcheck	RB187	31531	1.13325	0.02467	0.02467	25.2	0.00281
Ermp1 3'	31533	MDS253	female	Tcheck	RB187	031533b	4.9561	1.08649	1.08649	26.02	0.00309
Ermp1 3'	31534	MDS253	female	Tcheck	RB187	031534b	1.8404	0.37166	0.37166	27.41	0.22465
Ermp1 3'	31539	MDS244	male	AlmondLight	RB187	31539	1.75333	0.18769	0.18769	24.18	0.00262
Ermp1 3'	31540	MDS244	male	AlmondLight	RB187	31540	2.09047	0.10837	0.10837	24.88	0.07296
Ermp1 3'	31542	MDS244	male	AlmondDark	RB187	31542	1.77641	0.01709	0.01709	24.92	0.01386
Ermp1 3'	31543	MDS244	male	AlmondDark	RB187	31543	1.79521	0.15652	0.15652	24.56	0.10872
Ermp1 3'	31545	MDS107	female	AlmondLight	RB187	31545	1.23606	0.06373	0.06373	25.37	0.04418
Ermp1 3'	31546	MDS107	female	AlmondLight	RB187	031546b	1.31854	0.02685	0.02685	27.16	0.00549
Ermp1 3'	31550	MDS107	female	AlmondDark	RB187	31550	1.35096	0.03085	0.03085	24.72	0.01691
Ermp1 3'	061501	KD661	male	AlmondLight	RB187	061501_HA	1.62384	0.14552	0.14552	27.35	0.11871
Ermp1 3'	412061501	MDS412	male	HomozygousAlmond	RB187	061501b	1.41656	0.07903	0.07903	25.58	0.01844
Ermp1 3'	061502	KD661	male	AlmondLight	RB187	61502	2.54741	0.3076	0.3076	24.56	0.01488
Ermp1 3'	412061502	MDS412	male	HomozygousAlmond	RB187	061502_HA	1.53474	0.17042	0.17042	29.37	0.06225
Ermp1 3'	061504	KD661	male	AlmondDark	RB187	61504	3.02911	0.71037	0.71037	23.84	0.01471
Ermp1 3'	412061504	MDS412	male	HomozygousAlmond	RB187	061504_HA	1.622	0.28236	0.28236	26.96	0.17649
Ermp1 3'	061506	KD661	male	AlmondDark	RB187	61506	2.24674	0.01634	0.01634	24.42	0.00455
Ermp1 3'	061508	KD3955	female	AlmondLight	RB187	61508	1.46278	0.09671	0.09671	26.06	0.01124
Ermp1 3'	061509	KD3955	female	AlmondLight	RB187	061509b	0.87377	0.0321	0.0321	26.59	0.0422
Ermp1 3'	061512	KD3955	female	AlmondDark	RB187	061512b	1.82118	0.08832	0.08832	25.42	0.02339
Ermp1 3'	061513	KD3955	female	AlmondDark	RB187	061513b	1.7008	0.03467	0.03467	25.6	0.02938
Ermp1 3'	061515	KD6031	male	AlmondLight	RB187	61515	4.19204	1.00305	1.00305	24.58	0.05751
Ermp1 3'	061516	KD6031	male	AlmondLight	RB187	61516	1.9375	0.11267	0.11267	24.92	0.04934
Ermp1 3'	061517	KD6031	male	AlmondDark	RB187	61517	2.25938	0.2458	0.2458	26.25	0.01758
Ermp1 3'	061519	KD6031	male	AlmondDark	RB187	61519	3.65521	0.93107	0.93107	24.9	0.02815
Ermp1 3'	061520	KD710	female	AlmondLight	RB187	61520	1.79822	0.31403	0.31403	25.51	0.03197
Ermp1 3'	061521	KD710	female	AlmondLight	RB187	61521	1.95342	0.3204	0.3204	25.56	0.00988
Ermp1 3'	061524	KD710	female	AlmondDark	RB187	61524	1.60911	0.40923	0.40923	24.4	0.07032
Ermp1 3'	061526	KD710	female	AlmondDark	RB187	61526	1.5869	0.2794	0.2794	25.03	0.01011
Ermp1 3'	061527	KD3936	female	AlmondLight	RB187	61527	1.16894	0.09634	0.09634	26.29	0.02487
Ermp1 3'	061528	KD3936	female	AlmondLight	RB187	61528	1.16074	0.03864	0.03864	25.49	0.01508
Ermp1 3'	061531	KD3936	female	AlmondDark	RB187	61531	1.08229	0.05849	0.05849	26.71	0.03406
Ermp1 3'	061532	KD3936	female	AlmondDark	RB187	61532	1.34035	0.0631	0.0631	26.51	0.04406
Ermp1 3'	061535	KD79261	male	AlmondLight	RB187	61535	1.84955	0.12187	0.12187	24.84	0.08464
Ermp1 3'	061537	KD79261	male	AlmondDark	RB187	61537	1.89956	0.02895	0.02895	25	0.00432
Ermp1 3'	061538	KD79261	male	AlmondDark	RB187	61538	1.76574	0.09026	0.09026	25.22	0.01589
Kiaa2026 3'	061504	KD661	male	AlmondDark	RB192	61504	31.5611	7.39636	7.39636	20.64	0.00759
Kiaa2026 3'	31516	MDS075	male	AlmondDark	RB192	31516	22.6393	0.15443	0.15443	22.07	0.00905
Kiaa2026 3'	31517	MDS075	male	AlmondDark	RB192	31517	30.5164	3.05881	3.05881	21.1	0.0458
Kiaa2026 3'	31550	MDS107	female	AlmondDark	RB192	31550	45.3139	0.92955	0.92955	19.83	0.00873
Kiaa2026 3'	31542	MDS244	male	AlmondDark	RB192	31542	26.7183	0.02935	0.02935	21.19	0.00141
Kiaa2026 3'	31543	MDS244	male	AlmondDark	RB192	31543	35.3831	1.55187	1.55187	20.44	0.00119
Kiaa2026 3'	31512	MDS292	male	AlmondDark	RB192	031512b	55.1682	0.80407	0.80407	21.94	0.01867
Kiaa2026 3'	31513	MDS292	male	AlmondDark	RB192	31513	22.8656	0.50959	0.50959	21.18	0.01913
Kiaa2026 3'	31514	MDS292	male	AlmondDark	RB192	31514	31.2864	0.96565	0.96565	21.62	0.01665
Kiaa2026 3'	061501	KD661	male	AlmondLight	RB192	061501_HA	73.0564	2.86637	2.86637	22.04	0.0241
Kiaa2026 3'	061502	KD661	male	AlmondLight	RB192	61502	27.2146	3.37198	3.37198	21.32	0.04274
Kiaa2026 3'	31545	MDS107	female	AlmondLight	RB192	31545	39.7559	1.88841	1.88841	20.54	0.0334
Kiaa2026 3'	31546	MDS107	female	AlmondLight	RB192	031546b	32.2611	0.94457	0.94457	22.73	0.03084
Kiaa2026 3'	31539	MDS244	male	AlmondLight	RB192	31539	23.1234	2.48067	2.48067	20.64	0.01053
Kiaa2026 3'	31540	MDS244	male	AlmondLight	RB192	31540	32.2262	0.39809	0.39809	21.12	0.00687
Kiaa2026 3'	061531	KD3936	female	AlmondDark	RB192	61531	27.0522	1.38023	1.38023	22.25	0.02236
Kiaa2026 3'	061532	KD3936	female	AlmondDark	RB192	61532	28.4569	1.02245	1.02245	22.28	0.00394
Kiaa2026 3'	061512	KD3955	female	AlmondDark	RB192	061512b	37.4746	2.21769	2.21769	21.24	0.05423
Kiaa2026 3'	061513	KD3955	female	AlmondDark	RB192	061513b	33.0241	0.16313	0.16313	21.5	0.00701
Kiaa2026 3'	061517	KD6031	male	AlmondDark	RB192	61517	20.0363	2.17231	2.17231	23.29	0.01184
Kiaa2026 3'	061519	KD6031	male	AlmondDark	RB192	61519	34.596	8.79278	8.79278	21.84	0.01379
Kiaa2026 3'	061506	KD661	male	AlmondDark	RB192	61506	20.8312	0.14949	0.14949	21.39	0.00421
Kiaa2026 3'	061524	KD710	female	AlmondDark	RB192	61524	42.0238	10.6106	10.6106	19.87	0.05492
Kiaa2026 3'	061526	KD710	female	AlmondDark	RB192	61526	43.4938	7.66747	7.66747	20.44	0.01636
Kiaa2026 3'	061537	KD79261	male	AlmondDark	RB192	61537	19.5773	0.34578	0.34578	21.81	0.01358
Kiaa2026 3'	061538	KD79261	male	AlmondDark	RB192	61538	15.7702	0.79585	0.79585	22.25	0.01072
Kiaa2026 3'	412061501	MDS412	male	HomozygousAlmond	RB192	061501b	14.4349	0.89334	0.89334	22.42	0.04281
Kiaa2026 3'	412061502	MDS412	male	HomozygousAlmond	RB192	061502_HA	18.7529	1.97642	1.97642	25.94	0.03649
Kiaa2026 3'	412061504	MDS412	male	HomozygousAlmond	RB192	061504_HA	89.9371	11.2368	11.2368	21.35	0.02371
Kiaa2026 3'	061527	KD3936	female	AlmondLight	RB192	61527	28.9724	2.71395	2.71395	21.84	0.06888
Kiaa2026 3'	061528	KD3936	female	AlmondLight	RB192	61528	21.9594	0.81986	0.81986	21.44	0.02867
Kiaa2026 3'	061508	KD3955	female	AlmondLight	RB192	61508	25.5802	1.73067	1.73067	22.12	0.0236
Kiaa2026 3'	061509	KD3955	female	AlmondLight	RB192	061509b	14.3424	0.34811	0.34811	22.74	0.0141
Kiaa2026 3'	061520	KD710	female	AlmondLight	RB192	61520	40.1249	6.99628	6.99628	21.21	0.02874
Kiaa2026 3'	061521	KD710	female	AlmondLight	RB192	61521	42.7658	7.00872	7.00872	21.29	0.00241
Kiaa2026 3'	061535	KD79261	male	AlmondLight	RB192	61535	22.0959	1.2582	1.2582	21.45	0.06983
Kiaa2026 3'	061515	KD6031	male	AlmondLight	RB192	61515	49.8636	16.6373	16.6373	21.19	0
Kiaa2026 3'	061516	KD6031	male	AlmondLight	RB192	61516	18.1014	0.93423	0.93423	21.88	0.03067
Kiaa2026 3'	31519	MDS051	male	Tcheck	RB192	31519	2.66283	0.09557	0.09557	24.46	0.00224
Kiaa2026 3'	31530	MDS064	female	Tcheck	RB192	31530	1.15391	0.04771	0.04771	25.76	0.04527
Kiaa2026 3'	31531	MDS064	female	Tcheck	RB192	31531	1.34903	0.03052	0.03052	25.13	0.0093
Kiaa2026 3'	31524	MDS066	female	Tcheck	RB192	31524	1.92766	0.26395	0.26395	25.09	0.00636
Kiaa2026 3'	31525	MDS066	female	Tcheck	RB192	31525	1.4091	0.02055	0.02055	25.23	0.01011
Kiaa2026 3'	31521	MDS077	female	Tcheck	RB192	031521b	2.26093	0.06531	0.06531	26.43	0.04158
Kiaa2026 3'	31522	MDS077	female	Tcheck	RB192	31522	0.98544	0.05257	0.05257	25.46	0.01368
Kiaa2026 3'	31527	MDS109	female	Tcheck	RB192	31527	0.90415	0.04431	0.04431	26.28	0.0419
Kiaa2026 3'	31528	MDS109	female	Tcheck	RB192	31528	1	0.0376	0.0376	26.27	0.02204
Kiaa2026 3'	31533	MDS253	female	Tcheck	RB192	031533b	5.10137	1.12667	1.12667	26.16	0.03882
Kiaa2026 3'	31534	MDS253	female	Tcheck	RB192	031534b	2.49113	0.32179	0.32179	27.16	0.01763
Ric1	31512	MDS292	male	AlmondDark	RB182	31512	1.33959	0.10405	0.10405	24.59	0.09567
Ric1	31513	MDS292	male	AlmondDark	RB182	31513	0.85741	0.02224	0.02224	24.87	0.02707
Ric1	31514	MDS292	male	AlmondDark	RB182	31514	1.10289	0.0508	0.0508	25.4	0.05207
Ric1	31516	MDS075	male	AlmondDark	RB182	31516	1.19718	0.00449	0.00449	25.25	0.00378
Ric1	31517	MDS075	male	AlmondDark	RB182	31517	1.51694	0.15672	0.15672	24.38	0.05832
Ric1	31542	MDS244	male	AlmondDark	RB182	31542	1.47869	0.00653	0.00653	24.31	0.00633
Ric1	31543	MDS244	male	AlmondDark	RB182	31543	1.8387	0.08412	0.08412	23.65	0.0188
Ric1	31550	MDS107	female	AlmondDark	RB182	31550	1.85048	0.03753	0.03753	23.39	0.00751
Ric1	061504	KD661	male	AlmondDark	RB182	61504	2.58165	0.60489	0.60489	23.2	0.00356
Ric1	061506	KD661	male	AlmondDark	RB182	61506	1.36299	0.04508	0.04508	24.27	0.04677
Ric1	061512	KD3955	female	AlmondDark	RB182	61512	2.34495	0.48156	0.48156	23.95	0.0048
Ric1	061513	KD3955	female	AlmondDark	RB182	61513	2.54697	0.50093	0.50093	23.23	0.01026
Ric1	061517	KD6031	male	AlmondDark	RB182	61517	1.43277	0.15489	0.15489	26.04	0.00013
Ric1	061519	KD6031	male	AlmondDark	RB182	61519	1.9532	0.50897	0.50897	24.93	0.08411
Ric1	061524	KD710	female	AlmondDark	RB182	61524	1.99563	0.4989	0.4989	23.22	0.02022
Ric1	061526	KD710	female	AlmondDark	RB182	61526	1.99021	0.35113	0.35113	23.84	0.01921
Ric1	061531	KD3936	female	AlmondDark	RB182	61531	1.31419	0.07435	0.07435	25.56	0.04177
Ric1	061532	KD3936	female	AlmondDark	RB182	61532	1.47556	0.05713	0.05713	25.5	0.02118
Ric1	061537	KD79261	male	AlmondDark	RB182	61537	1.32718	0.02378	0.02378	24.64	0.01427
Ric1	061538	KD79261	male	AlmondDark	RB182	61538	1.10834	0.0588	0.0588	25.03	0.02594
Ric1	31539	MDS244	male	AlmondLight	RB182	31539	1.27959	0.137	0.137	23.76	0.00409
Ric1	31540	MDS244	male	AlmondLight	RB182	31540	1.90957	0.02396	0.02396	24.14	0.00757
Ric1	31545	MDS107	female	AlmondLight	RB182	31545	1.58605	0.06589	0.06589	24.14	0.00337
Ric1	31546	MDS107	female	AlmondLight	RB182	31546	1.47192	0.10524	0.10524	23.23	0.00782
Ric1	061501	KD661	male	AlmondLight	RB182	61501	2.97231	1.03988	1.03988	23.72	0.09463
Ric1	061502	KD661	male	AlmondLight	RB182	61502	2.50403	0.3056	0.3056	23.71	0.02958
Ric1	061508	KD3955	female	AlmondLight	RB182	61508	1.43955	0.10815	0.10815	25.21	0.0527
Ric1	061509	KD3955	female	AlmondLight	RB182	61509	2.31444	0.64971	0.64971	24.03	0.04231
Ric1	061520	KD710	female	AlmondLight	RB182	61520	1.27724	0.23907	0.23907	25.13	0.10233
Ric1	061521	KD710	female	AlmondLight	RB182	61521	1.79254	0.29385	0.29385	24.82	0.006
Ric1	061527	KD3936	female	AlmondLight	RB182	61527	1.61637	0.13394	0.13394	24.95	0.02778
Ric1	061528	KD3936	female	AlmondLight	RB182	61528	1.12612	0.04087	0.04087	24.67	0.02573
Ric1	061535	KD79261	male	AlmondLight	RB182	61535	1.45165	0.04517	0.04517	24.32	0.01197
Ric1	412061501	MDS412	male	HomozygousAlmond	RB182	061501_HA	1.62542	0.17139	0.17139	26.48	0.14324
Ric1	412061502	MDS412	male	HomozygousAlmond	RB182	061502_HA	0.39584	0.04357	0.04357	30.45	0.05857
Ric1	412061504	MDS412	male	HomozygousAlmond	RB182	061504_HA	1.65679	0.20524	0.20524	26.06	0.00336
Ric1	061515	KD6031	male	AlmondLight	RB182	61515	3.13984	0.7474	0.7474	24.13	0.04559
Ric1	061516	KD6031	male	AlmondLight	RB182	61516	1.4989	0.07515	0.07515	24.42	0.02507
Ric1	31518	MDS051	male	Tcheck	RB182	31518	1.62843	0.16074	0.16074	23.67	0.04894
Ric1	31519	MDS051	male	Tcheck	RB182	31519	1.45174	0.05237	0.05237	24.29	0.00564
Ric1	31521	MDS077	female	Tcheck	RB182	31521	0.99974	0.05886	0.05886	24.01	0.02258
Ric1	31522	MDS077	female	Tcheck	RB182	31522	0.75113	0.04351	0.04351	24.8	0.03529
Ric1	31524	MDS066	female	Tcheck	RB182	31524	2.0754	0.28518	0.28518	23.93	0.01781
Ric1	31525	MDS066	female	Tcheck	RB182	31525	1.39028	0.02937	0.02937	24.2	0.02425
Ric1	31527	MDS109	female	Tcheck	RB182	31527	0.59376	0.02882	0.02882	25.84	0.04073
Ric1	31528	MDS109	female	Tcheck	RB182	31528	1	0.05102	0.05102	25.21	0.05442
Ric1	31530	MDS064	female	Tcheck	RB182	31530	1.01239	0.02749	0.02749	24.9	0.00515
Ric1	31531	MDS064	female	Tcheck	RB182	31531	1.16666	0.05143	0.05143	24.29	0.05538
Ric1	31533	MDS253	female	Tcheck	RB182	31533	0.89916	0.09378	0.09378	23.9	0.15047
Ric1	31534	MDS253	female	Tcheck	RB182	31534	0.65762	0.04251	0.04251	23.46	0.00267
Slc16a13	061531	KD3936	female	AlmondDark	RB186	61531	36.4512	1.78049	1.78049	21.57	0.00693
Slc16a13	061532	KD3936	female	AlmondDark	RB186	61532	32.7408	1.37183	1.37183	21.82	0.03135
Slc16a13	061512	KD3955	female	AlmondDark	RB186	61512	52.6339	10.8076	10.8076	20.26	0.00174
Slc16a13	061513	KD3955	female	AlmondDark	RB186	61513	44.0946	8.68644	8.68644	19.91	0.01913
Slc16a13	061517	KD6031	male	AlmondDark	RB186	61517	31.5799	3.79361	3.79361	22.37	0.07556
Slc16a13	061519	KD6031	male	AlmondDark	RB186	61519	62.9215	16.0084	16.0084	20.72	0.02163
Slc16a13	061504	KD661	male	AlmondDark	RB186	61504	46.8809	11.0534	11.0534	19.81	0.0381
Slc16a13	061506	KD661	male	AlmondDark	RB186	61506	32.3818	0.56411	0.56411	20.5	0.02328
Slc16a13	061524	KD710	female	AlmondDark	RB186	61524	56.7935	14.1761	14.1761	19.18	0.00172
Slc16a13	061526	KD710	female	AlmondDark	RB186	61526	64.1228	11.3946	11.3946	19.63	0.03615
Slc16a13	061537	KD79261	male	AlmondDark	RB186	61537	39.8949	0.59659	0.59659	20.53	0.0008
Slc16a13	061538	KD79261	male	AlmondDark	RB186	61538	33.8864	1.7279	1.7279	20.89	0.01503
Slc16a13	31516	MDS075	male	AlmondDark	RB186	31516	33.9735	1.7617	1.7617	21.22	0.07471
Slc16a13	31517	MDS075	male	AlmondDark	RB186	31517	40.2591	3.84061	3.84061	20.45	0.01131
Slc16a13	31550	MDS107	female	AlmondDark	RB186	31550	61.0188	1.22619	1.22619	19.15	0.00639
Slc16a13	31542	MDS244	male	AlmondDark	RB186	31542	43.2013	0.13732	0.13732	20.24	0.00453
Slc16a13	31543	MDS244	male	AlmondDark	RB186	31543	49.6392	2.20119	2.20119	19.7	0.00951
Slc16a13	31512	MDS292	male	AlmondDark	RB186	31512	66.897	2.70744	2.70744	19.75	0.00208
Slc16a13	31513	MDS292	male	AlmondDark	RB186	31513	36.0961	1.20702	1.20702	20.27	0.04074
Slc16a13	31514	MDS292	male	AlmondDark	RB186	31514	40.4046	1.95387	1.95387	21	0.05623
Slc16a13	061527	KD3936	female	AlmondLight	RB186	61527	36.3797	3.05659	3.05659	21.26	0.03426
Slc16a13	061528	KD3936	female	AlmondLight	RB186	61528	34.4534	1.32132	1.32132	20.53	0.03134
Slc16a13	061508	KD3955	female	AlmondLight	RB186	61508	33.0389	2.42773	2.42773	21.49	0.04762
Slc16a13	061509	KD3955	female	AlmondLight	RB186	61509	42.7137	11.9661	11.9661	20.62	0.03346
Slc16a13	061515	KD6031	male	AlmondLight	RB186	61515	58.3633	13.7698	13.7698	20.71	0.00081
Slc16a13	061516	KD6031	male	AlmondLight	RB186	61516	27.9271	1.34524	1.34524	21	0.01504
Slc16a13	061501	KD661	male	AlmondLight	RB186	61501	42.6569	16.4811	16.4811	20.68	0.25475
Slc16a13	061502	KD661	male	AlmondLight	RB186	61502	42.7997	5.16483	5.16483	20.41	0.01353
Slc16a13	061520	KD710	female	AlmondLight	RB186	61520	51.8079	9.18281	9.18281	20.59	0.0542
Slc16a13	061521	KD710	female	AlmondLight	RB186	61521	58.2009	9.58345	9.58345	20.59	0.02315
Slc16a13	061535	KD79261	male	AlmondLight	RB186	61535	43.791	2.07051	2.07051	20.2	0.05273
Slc16a13	31545	MDS107	female	AlmondLight	RB186	31545	45.9766	1.98388	1.98388	20.08	0.01716
Slc16a13	31546	MDS107	female	AlmondLight	RB186	31546	37.3237	2.85889	2.85889	19.37	0.04042
Slc16a13	31539	MDS244	male	AlmondLight	RB186	31539	30.1759	3.259	3.259	20	0.02083
Slc16a13	31540	MDS244	male	AlmondLight	RB186	31540	38.0726	0.76611	0.76611	20.62	0.02392
Slc16a13	412061501	MDS412	male	HomozygousAlmond	RB186	061501_HA	43.9578	5.15142	5.15142	22.52	0.16112
Slc16a13	412061502	MDS412	male	HomozygousAlmond	RB186	061502_HA	21.602	3.98034	3.98034	25.48	0.22108
Slc16a13	412061504	MDS412	male	HomozygousAlmond	RB186	061504_HA	54.0543	7.04349	7.04349	21.83	0.05841
Slc16a13	31518	MDS051	male	Tcheck	RB186	31518	3.44833	0.32063	0.32063	23.38	0.01048
Slc16a13	31519	MDS051	male	Tcheck	RB186	31519	3.14067	0.25482	0.25482	23.97	0.105
Slc16a13	31530	MDS064	female	Tcheck	RB186	31530	1.10451	0.04205	0.04205	25.57	0
Slc16a13	31531	MDS064	female	Tcheck	RB186	31531	1.34324	0.04119	0.04119	24.88	0
Slc16a13	31524	MDS066	female	Tcheck	RB186	31524	2.79976	0.54188	0.54188	24.29	0
Slc16a13	31525	MDS066	female	Tcheck	RB186	31525	0.00815	0.02605	0.02605	32.41	4.61151
Slc16a13	31522	MDS077	female	Tcheck	RB186	31522	1.17727	0.08741	0.08741	24.95	0
Slc16a13	31527	MDS109	female	Tcheck	RB186	31527	1.08563	0.06061	0.06061	25.76	0
Slc16a13	31528	MDS109	female	Tcheck	RB186	31528	1	0.04859	0.04859	26.01	0
Slc16a13	31534	MDS253	female	Tcheck	RB186	31534	1.08074	0.07004	0.07004	23.54	0.0072
Kiaa2026 5'	061531	KD3936	female	AlmondDark	RB187	61531	1.08229	0.05849	0.05849	26.71	0.03406
Kiaa2026 5'	061532	KD3936	female	AlmondDark	RB187	61532	1.34035	0.0631	0.0631	26.51	0.04406
Kiaa2026 5'	061512	KD3955	female	AlmondDark	RB187	061512b	1.82118	0.08832	0.08832	25.42	0.02339
Kiaa2026 5'	061513	KD3955	female	AlmondDark	RB187	061513b	1.7008	0.03467	0.03467	25.6	0.02938
Kiaa2026 5'	061517	KD6031	male	AlmondDark	RB187	61517	2.25938	0.2458	0.2458	26.25	0.01758
Kiaa2026 5'	061519	KD6031	male	AlmondDark	RB187	61519	3.65521	0.93107	0.93107	24.9	0.02815
Kiaa2026 5'	061504	KD661	male	AlmondDark	RB187	61504	3.02911	0.71037	0.71037	23.84	0.01471
Kiaa2026 5'	061506	KD661	male	AlmondDark	RB187	61506	2.24674	0.01634	0.01634	24.42	0.00455
Kiaa2026 5'	061524	KD710	female	AlmondDark	RB187	61524	1.60911	0.40923	0.40923	24.4	0.07032
Kiaa2026 5'	061526	KD710	female	AlmondDark	RB187	61526	1.5869	0.2794	0.2794	25.03	0.01011
Kiaa2026 5'	061537	KD79261	male	AlmondDark	RB187	61537	1.89956	0.02895	0.02895	25	0.00432
Kiaa2026 5'	061538	KD79261	male	AlmondDark	RB187	61538	1.76574	0.09026	0.09026	25.22	0.01589
Kiaa2026 5'	31516	MDS075	male	AlmondDark	RB187	31516	1.98064	0.08579	0.08579	25.4	0.06237
Kiaa2026 5'	31517	MDS075	male	AlmondDark	RB187	31517	2.36033	0.26121	0.26121	24.61	0.08171
Kiaa2026 5'	31550	MDS107	female	AlmondDark	RB187	31550	1.35096	0.03085	0.03085	24.72	0.01691
Kiaa2026 5'	31542	MDS244	male	AlmondDark	RB187	31542	1.77641	0.01709	0.01709	24.92	0.01386
Kiaa2026 5'	31543	MDS244	male	AlmondDark	RB187	31543	1.79521	0.15652	0.15652	24.56	0.10872
Kiaa2026 5'	31512	MDS292	male	AlmondDark	RB187	031512b	3.79334	0.13296	0.13296	25.62	0.04963
Kiaa2026 5'	31513	MDS292	male	AlmondDark	RB187	31513	1.93147	0.03481	0.03481	24.57	0.00288
Kiaa2026 5'	31514	MDS292	male	AlmondDark	RB187	31514	2.49778	0.10956	0.10956	25.09	0.04794
Kiaa2026 5'	061527	KD3936	female	AlmondLight	RB187	61527	1.16894	0.09634	0.09634	26.29	0.02487
Kiaa2026 5'	061528	KD3936	female	AlmondLight	RB187	61528	1.16074	0.03864	0.03864	25.49	0.01508
Kiaa2026 5'	061508	KD3955	female	AlmondLight	RB187	61508	1.46278	0.09671	0.09671	26.06	0.01124
Kiaa2026 5'	061509	KD3955	female	AlmondLight	RB187	061509b	0.87377	0.0321	0.0321	26.59	0.0422
Kiaa2026 5'	061515	KD6031	male	AlmondLight	RB187	61515	4.19204	1.00305	1.00305	24.58	0.05751
Kiaa2026 5'	061516	KD6031	male	AlmondLight	RB187	61516	1.9375	0.11267	0.11267	24.92	0.04934
Kiaa2026 5'	061502	KD661	male	AlmondLight	RB187	61502	2.54741	0.3076	0.3076	24.56	0.01488
Kiaa2026 5'	061501	KD661	male	AlmondLight	RB187	061501b	1.41656	0.07903	0.07903	25.58	0.01844
Kiaa2026 5'	061520	KD710	female	AlmondLight	RB187	61520	1.79822	0.31403	0.31403	25.51	0.03197
Kiaa2026 5'	061521	KD710	female	AlmondLight	RB187	61521	1.95342	0.3204	0.3204	25.56	0.00988
Kiaa2026 5'	061535	KD79261	male	AlmondLight	RB187	61535	1.84955	0.12187	0.12187	24.84	0.08464
Kiaa2026 5'	31545	MDS107	female	AlmondLight	RB187	31545	1.23606	0.06373	0.06373	25.37	0.04418
Kiaa2026 5'	31546	MDS107	female	AlmondLight	RB187	031546b	1.31854	0.02685	0.02685	27.16	0.00549
Kiaa2026 5'	31539	MDS244	male	AlmondLight	RB187	31539	1.75333	0.18769	0.18769	24.18	0.00262
Kiaa2026 5'	31540	MDS244	male	AlmondLight	RB187	31540	2.09047	0.10837	0.10837	24.88	0.07296
Kiaa2026 5'	412061501	MDS412	male	HomozygousAlmond	RB187	061501_HA	1.62384	0.14552	0.14552	27.35	0.11871
Kiaa2026 5'	412061502	MDS412	male	HomozygousAlmond	RB187	061502_HA	1.53474	0.17042	0.17042	29.37	0.06225
Kiaa2026 5'	412061504	MDS412	male	HomozygousAlmond	RB187	061504_HA	1.622	0.28236	0.28236	26.96	0.17649
Kiaa2026 5'	31518	MDS051	male	Tcheck	RB187	31518	2.88333	0.29595	0.29595	23.71	0.06358
Kiaa2026 5'	31519	MDS051	male	Tcheck	RB187	31519	2.30206	0.1242	0.1242	24.49	0.05815
Kiaa2026 5'	31530	MDS064	female	Tcheck	RB187	31530	1.0143	0.06047	0.06047	25.77	0.07675
Kiaa2026 5'	31531	MDS064	female	Tcheck	RB187	31531	1.13325	0.02467	0.02467	25.2	0.00281
Kiaa2026 5'	31524	MDS066	female	Tcheck	RB187	31524	1.66212	0.22784	0.22784	25.12	0.01118
Kiaa2026 5'	31525	MDS066	female	Tcheck	RB187	31525	1.24648	0.01595	0.01595	25.22	0.00014
Kiaa2026 5'	31521	MDS077	female	Tcheck	RB187	031521b	2.09715	0.07455	0.07455	26.36	0.05121
Kiaa2026 5'	31522	MDS077	female	Tcheck	RB187	31522	0.96995	0.05572	0.05572	25.3	0.03362
Kiaa2026 5'	31527	MDS109	female	Tcheck	RB187	31527	1.24476	0.08992	0.08992	25.64	0.08728
Kiaa2026 5'	31528	MDS109	female	Tcheck	RB187	31528	1	0.03442	0.03442	26.08	0.00305
Kiaa2026 5'	31533	MDS253	female	Tcheck	RB187	031533b	4.9561	1.08649	1.08649	26.02	0.00309
Kiaa2026 5'	31534	MDS253	female	Tcheck	RB187	031534b	1.8404	0.37166	0.37166	27.41	0.22465
Ermp1/Kiaa2026 Fusion	061531	KD3936	female	AlmondDark	RB195	61531	3509.88	241.343	241.343	23.74	0.07016
Ermp1/Kiaa2026 Fusion	061532	KD3936	female	AlmondDark	RB195	61532	3938.88	277.316	277.316	23.68	0.08744
Ermp1/Kiaa2026 Fusion	061512	KD3955	female	AlmondDark	RB195	061512b	3733	172.345	172.345	23.11	0.00939
Ermp1/Kiaa2026 Fusion	061513	KD3955	female	AlmondDark	RB195	061513b	3625.77	42.4263	42.4263	23.23	0.01683
Ermp1/Kiaa2026 Fusion	061517	KD6031	male	AlmondDark	RB195	61517	1691.45	187.36	187.36	25.4	0.03482
Ermp1/Kiaa2026 Fusion	061519	KD6031	male	AlmondDark	RB195	061519b	4160.94	356.235	356.235	25.04	0.12298
Ermp1/Kiaa2026 Fusion	061504	KD661	male	AlmondDark	RB195	061504b	2421.03	152.761	152.761	23.37	0.07522
Ermp1/Kiaa2026 Fusion	061524	KD710	female	AlmondDark	RB195	61524	0.07612	0.02687	0.02687	37.49	0
Ermp1/Kiaa2026 Fusion	061526	KD710	female	AlmondDark	RB195	61526	6417.08	1134.09	1134.09	21.74	0.02433
Ermp1/Kiaa2026 Fusion	061537	KD79261	male	AlmondDark	RB195	61537	2661.59	64.3762	64.3762	23.24	0.02744
Ermp1/Kiaa2026 Fusion	061538	KD79261	male	AlmondDark	RB195	61538	1693.61	99.5381	99.5381	24.01	0.04476
Ermp1/Kiaa2026 Fusion	31516	MDS075	male	AlmondDark	RB195	31516	5151.82	119.596	119.596	22.74	0.03327
Ermp1/Kiaa2026 Fusion	31517	MDS075	male	AlmondDark	RB195	31517	5835.39	579.768	579.768	22.03	0.04161
Ermp1/Kiaa2026 Fusion	31550	MDS107	female	AlmondDark	RB195	31550	6793.91	199.17	199.17	21.11	0.03145
Ermp1/Kiaa2026 Fusion	31542	MDS244	male	AlmondDark	RB195	31542	4195.75	69.32	69.32	22.4	0.02382
Ermp1/Kiaa2026 Fusion	31543	MDS244	male	AlmondDark	RB195	31543	5739.72	259.157	259.157	21.61	0.01552
Ermp1/Kiaa2026 Fusion	31512	MDS292	male	AlmondDark	RB195	031512b	9199.26	125.864	125.864	23.07	0.01721
Ermp1/Kiaa2026 Fusion	31513	MDS292	male	AlmondDark	RB195	31513	3644.51	69.6714	69.6714	22.37	0.00964
Ermp1/Kiaa2026 Fusion	31514	MDS292	male	AlmondDark	RB195	31514	6038.5	225.307	225.307	22.54	0.03453
Ermp1/Kiaa2026 Fusion	061527	KD3936	female	AlmondLight	RB195	61527	4273.14	344.628	344.628	23.15	0.00437
Ermp1/Kiaa2026 Fusion	061528	KD3936	female	AlmondLight	RB195	61528	2179.95	93.1379	93.1379	23.31	0.04147
Ermp1/Kiaa2026 Fusion	061508	KD3955	female	AlmondLight	RB195	61508	2488.61	171.966	171.966	24.02	0.03111
Ermp1/Kiaa2026 Fusion	061509	KD3955	female	AlmondLight	RB195	061509b	1588.37	36.8628	36.8628	24.45	0.00967
Ermp1/Kiaa2026 Fusion	061501	KD661	male	AlmondLight	RB195	061501b	2709.99	163.851	163.851	23.37	0.03834
Ermp1/Kiaa2026 Fusion	061502	KD661	male	AlmondLight	RB195	61502	3940.47	483.658	483.658	22.65	0.03507
Ermp1/Kiaa2026 Fusion	061520	KD710	female	AlmondLight	RB195	61520	3837.5	665.165	665.165	23.14	0.009
Ermp1/Kiaa2026 Fusion	061521	KD710	female	AlmondLight	RB195	61521	4975	816.481	816.481	22.94	0.01278
Ermp1/Kiaa2026 Fusion	061535	KD79261	male	AlmondLight	RB195	61535	2686.26	163.917	163.917	23.03	0.07667
Ermp1/Kiaa2026 Fusion	31545	MDS107	female	AlmondLight	RB195	31545	5014.35	250.121	250.121	22.07	0.03997
Ermp1/Kiaa2026 Fusion	31546	MDS107	female	AlmondLight	RB195	031546b	3839.11	276.712	276.712	24.34	0.0999
Ermp1/Kiaa2026 Fusion	31539	MDS244	male	AlmondLight	RB195	31539	3168.65	344.06	344.06	22.05	0.02638
Ermp1/Kiaa2026 Fusion	31540	MDS244	male	AlmondLight	RB195	31540	4463.14	71.4562	71.4562	22.51	0.01622
Ermp1/Kiaa2026 Fusion	412061501	MDS412	male	HomozygousAlmond	RB195	061501_HA	6719.08	349.793	349.793	24.03	0.05493
Ermp1/Kiaa2026 Fusion	412061502	MDS412	male	HomozygousAlmond	RB195	061502_HA	5796.19	598.722	598.722	26.18	0.02051
Ermp1/Kiaa2026 Fusion	412061504	MDS412	male	HomozygousAlmond	RB195	061504_HA	7731.81	1082.16	1082.16	23.43	0.09404
Ermp1/Kiaa2026 Fusion	061515	KD6031	male	Light	RB195	061515b	1385.07	497.725	497.725	24.47	0.51747
Ermp1/Kiaa2026 Fusion	061516	KD6031	male	Light	RB195	61516	2031.44	106.647	106.647	23.58	0.03366
Ermp1/Kiaa2026 Fusion	31519	MDS051	male	Tcheck	RB195	31519	1.65488	0.26832	0.26832	33.66	0.22812
Ermp1/Kiaa2026 Fusion	31530	MDS064	female	Tcheck	RB195	31530	0.16147	0.00557	0.00557	37.11	0.03106
Ermp1/Kiaa2026 Fusion	31531	MDS064	female	Tcheck	RB195	31531	0.16148	0.02072	0.02072	36.7	0.18244
Ermp1/Kiaa2026 Fusion	31524	MDS066	female	Tcheck	RB195	31524	0.53098	0.14275	0.14275	35.45	0.33385
Ermp1/Kiaa2026 Fusion	31525	MDS066	female	Tcheck	RB195	31525	0.20527	0.00961	0.00961	36.52	0.065
Ermp1/Kiaa2026 Fusion	31521	MDS077	female	Tcheck	RB195	031521b	0.55766	0.13389	0.13389	36.96	0.34637
Ermp1/Kiaa2026 Fusion	31522	MDS077	female	Tcheck	RB195	31522	0.20276	0.04494	0.04494	36.25	0.31069
Ermp1/Kiaa2026 Fusion	31527	MDS109	female	Tcheck	RB195	31527	0.31611	0.01678	0.01678	36.31	0.0512
Ermp1/Kiaa2026 Fusion	31528	MDS109	female	Tcheck	RB195	31528	1	0.12889	0.12889	34.77	0.17922
Ermp1/Kiaa2026 Fusion	31533	MDS253	female	Tcheck	RB195	031533b	0.34509	0.07569	0.07569	38.55	0.01046
Ermp1/Kiaa2026 Fusion	31534	MDS253	female	Tcheck	RB195	031534b	0.31283	0.1084	0.1084	38.66	0.46419
Pmel	061531	KD3936	female	AlmondDark	RB258	61531	1.5899	0.21047	0.21047	19.89	0.12249
Pmel	061532	KD3936	female	AlmondDark	RB258	61532	0.0989	0.0124	0.0124	23.9	0.17601
Pmel	061512	KD3955	female	AlmondDark	RB258	61512	0.6902	0.05487	0.05487	22.24	0.07404
Pmel	061513	KD3955	female	AlmondDark	RB258	61513	1.33039	0.18785	0.18785	21.23	0.02153
Pmel	061517	KD6031	male	AlmondDark	RB258	61517	0.26599	0.03812	0.03812	22.47	0.09482
Pmel	061519	KD6031	male	AlmondDark	RB258	61519	0.28891	0.02297	0.02297	22.59	0.05044
Pmel	061505	KD661	male	AlmondDark	RB258	61505	1.3396	0.10631	0.10631	19.53	0.06299
Pmel	061524	KD710	female	AlmondDark	RB258	61524	2.21126	0.16823	0.16823	19.03	0.00573
Pmel	061526	KD710	female	AlmondDark	RB258	61526	0.94276	0.07365	0.07365	20.44	0.1127
Pmel	061537	KD79261	male	AlmondDark	RB258	61537	0.28421	0.01232	0.01232	22.13	0.0614
Pmel	31505	MDS050	male	AlmondDark	RB258	31505	0.3276	0.03329	0.03329	23.05	0.143
Pmel	31516	MDS075	male	AlmondDark	RB258	31516	0.75717	0.04885	0.04885	22.16	0.06705
Pmel	31517	MDS075	male	AlmondDark	RB258	31517	1.05117	0.03468	0.03468	21.66	0.01304
Pmel	31550	MDS107	female	AlmondDark	RB258	31550	0.25289	0.04648	0.04648	24.01	0.12364
Pmel	31550	MDS107	female	AlmondDark	RB258	31553	0.57977	0.06117	0.06117	40.25	0.15206
Pmel	31554	MDS133	male	AlmondDark	RB258	31554	1.67364	0.21679	0.21679	19.75	0.184
Pmel	31542	MDS244	male	AlmondDark	RB258	31542	0.66824	0.21974	0.21974	22.72	0.26052
Pmel	31543	MDS244	male	AlmondDark	RB258	31543	0.69189	0.11666	0.11666	22.61	0.18415
Pmel	31512	MDS292	male	AlmondDark	RB258	31512	0.50844	0.14064	0.14064	22.79	0.33857
Pmel	31513	MDS292	male	AlmondDark	RB258	31513	0.92711	0.11389	0.11389	22.07	0.13389
Pmel	31514	MDS292	male	AlmondDark	RB258	31514	0.27522	0.02783	0.02783	23.74	0.08697
Pmel	061527	KD3936	female	AlmondLight	RB258	61527	0.01149	0.00105	0.00105	27.06	0.10827
Pmel	061528	KD3936	female	AlmondLight	RB258	61528	0.01021	0.00184	0.00184	26.68	0.17366
Pmel	061508	KD3955	female	AlmondLight	RB258	61508	0.17764	0.00449	0.00449	23.02	0.03649
Pmel	061509	KD3955	female	AlmondLight	RB258	61509	0.08507	0.00589	0.00589	24.33	0.09899
Pmel	061501	KD661	male	AlmondLight	RB258	61501	0.0943	0.00747	0.00747	24.51	0.03647
Pmel	061502	KD661	male	AlmondLight	RB258	61502	0.44085	0.03991	0.03991	21.83	0.13055
Pmel	061503	KD661	male	AlmondLight	RB258	61504	0.74515	0.21591	0.21591	21.45	0.16092
Pmel	061520	KD710	female	AlmondLight	RB258	61520	0.10272	0.0012	0.0012	23.79	0.01691
Pmel	061521	KD710	female	AlmondLight	RB258	61521	0.11264	0.00504	0.00504	23.92	0.04556
Pmel	061535	KD79261	male	AlmondLight	RB258	61535	0.08746	0.00547	0.00547	24.09	0.05945
Pmel	31502	MDS050	male	AlmondLight	RB258	31502	0.00706	0.00076	0.00076	28.32	0.10238
Pmel	31503	MDS050	male	AlmondLight	RB258	31503	0.00439	0.0008	0.0008	29.65	0.07928
Pmel	31501	MDS075	male	AlmondLight	RB258	31501	0.03283	0.00295	0.00295	26.49	0.07792
Pmel	31545	MDS107	female	AlmondLight	RB258	31545	0.01874	0.00285	0.00285	27.66	0.16995
Pmel	31546	MDS107	female	AlmondLight	RB258	31546	0.00162	0.00015	0.00015	31.94	0.1314
Pmel	31556	MDS133	male	AlmondLight	RB258	31556	0.10514	0.00936	0.00936	24.02	0.12764
Pmel	31558	MDS133	male	AlmondLight	RB258	31558	0.03994	0.00431	0.00431	25.15	0.12462
Pmel	31539	MDS244	male	AlmondLight	RB258	31539	0.00144	0.0003	0.0003	31.18	0.03291
Pmel	31540	MDS244	male	AlmondLight	RB258	31540	0.00158	0.00023	0.00023	31.13	0.01664
Pmel	061515	KD6031	male	AlmondLight	RB258	61515	0.1006	0.02603	0.02603	23.76	0.30884
Pmel	061516	KD6031	male	AlmondLight	RB258	61516	0.05972	0.01043	0.01043	23.99	0.09726
Pmel	412061501	MDS412	male	HomozygousAlmond	RB258	412_01	0.00021	4e-05	4e-05	34.1	0.23348
Pmel	412061502	MDS412	male	HomozygousAlmond	RB258	412_02	0.00015	4e-05	4e-05	36.96	0.37256
Pmel	412061503	MDS412	male	HomozygousAlmond	RB258	412_04	0.00015	6e-05	6e-05	34.21	0.5451
Pmel	412	MDS412	male	HomozygousAlmond	RB258	412	6e-05	1e-05	1e-05	36.34	0.24301
Pmel	pin1	MDS412	male	HomozygousAlmond	RB258	315412	6e-05	1e-05	1e-05	35.34	0.37781
Pmel	31518	MDS051	male	Tcheck	RB258	31518	0.64829	0.01971	0.01971	21.64	0.04116
Pmel	31519	MDS051	male	Tcheck	RB258	31519	1.00579	0.04244	0.04244	21.23	0.05476
Pmel	31530	MDS064	female	Tcheck	RB258	31530	2.38321	0.77114	0.77114	20.51	0.2466
Pmel	31531	MDS064	female	Tcheck	RB258	31531	1.43446	0.30833	0.30833	21.26	0.20038
Pmel	31524	MDS066	female	Tcheck	RB258	31524	1.28122	0.0384	0.0384	21.25	0.00503
Pmel	31525	MDS066	female	Tcheck	RB258	31525	1.17059	0.05952	0.05952	22.54	0.07336
Pmel	31521	MDS077	female	Tcheck	RB258	31521	2.71225	0.47628	0.47628	21.27	0.25334
Pmel	31522	MDS077	female	Tcheck	RB258	31522	1.12786	0.08686	0.08686	21.33	0.01602
Pmel	31527	MDS109	female	Tcheck	RB258	31527	1.7906	0.04169	0.04169	20.66	0.01137
Pmel	31528	MDS109	female	Tcheck	RB258	31528	1	0.03843	0.03843	20.69	0.05401
Pmel	31533	MDS253	female	Tcheck	RB258	31533	0.67839	0.0323	0.0323	23	0.02398
Pmel	31534	MDS253	female	Tcheck	RB258	31534	0.42086	0.04509	0.04509	24.18	0.09013
B-actin	31502	MDS050	Male	AlmondDark	ED28	02				17.1072	0.0704634
B-actin	31503	MDS050	Male	AlmondDark	ED28	03				17.5316	0.111218
B-actin	31512	MDS292	male	AlmondDark	ED28	031512				17.3295	0.0825214
B-actin	31512	MDS292	male	AlmondDark	ED28	031512b				18.9942	0.0136786
B-actin	31513	MDS292	male	AlmondDark	ED28	031513				16.9617	0.0365415
B-actin	31514	MDS292	male	AlmondDark	ED28	031514				17.8544	0.0584052
B-actin	31516	MDS075	male	AlmondDark	ED28	031516				17.8302	0.00546916
B-actin	31517	MDS075	male	AlmondDark	ED28	031517				17.2997	0.193979
B-actin	31518	MDS051	male	Tcheck	ED28	031518				16.6884	0.189131
B-actin	31519	MDS051	male	Tcheck	ED28	031519				17.1399	0.0731604
B-actin	31521	MDS077	female	Tcheck	ED28	031521				16.3254	0.115808
B-actin	31521	MDS077	female	Tcheck	ED28	031521b				18.8717	0.00396689
B-actin	31522	MDS077	female	Tcheck	ED28	031522				16.7039	0.107119
B-actin	31522	MDS077	female	Tcheck	ED28	031522b				18.5991	0.0579489
B-actin	31524	MDS066	female	Tcheck	ED28	031524				17.2966	0.279224
B-actin	31525	MDS066	female	Tcheck	ED28	031525				16.9889	0.026099
B-actin	31527	MDS109	female	Tcheck	ED28	031527				17.4025	0.0805509
B-actin	31528	MDS109	female	Tcheck	ED28	031528				17.5299	0.0700974
B-actin	31530	MDS064	female	Tcheck	ED28	031530				17.2319	0.0549253
B-actin	31531	MDS064	female	Tcheck	ED28	031531				16.8294	0.0442413
B-actin	31533	MDS253	female	Tcheck	ED28	031533				16.0639	0
B-actin	31533	MDS253	female	Tcheck	ED28	031533b				19.7748	0.447254
B-actin	31534	MDS253	female	Tcheck	ED28	031534				15.1759	0.131838
B-actin	31534	MDS253	female	Tcheck	ED28	031534b				19.7374	0.262367
B-actin	31539	MDS244	male	AlmondLight	ED28	031539				16.4346	0.218373
B-actin	31540	MDS244	male	AlmondLight	ED28	031540				17.3924	0.023256
B-actin	31543	MDS244	male	AlmondDark	ED28	031542				17.192	0.00101546
B-actin	31545	MDS107	female	AlmondLight	ED28	031543				16.8495	0.0894687
B-actin	31546	MDS107	female	AlmondLight	ED28	031545				17.1209	0.0846266
B-actin	31546	MDS107	female	AlmondLight	ED28	031546				16.1068	0.145452
B-actin	31546	MDS107	female	AlmondLight	ED28	031546b				19.006	0.0408192
B-actin	31550	MDS107	female	AlmondDark	ED28	031550				16.5969	0.0399911
B-actin	31501	MDS075	male	AlmondLight	ED28	031501				17.1497	0.0245501
B-actin	31502	MDS050	male	AlmondLight	ED28	031502				17.0292	0.00491081
B-actin	31503	MDS050	male	AlmondLight	ED28	031503				17.2028	0.0303578
B-actin	31505	MDS050	male	AlmondDark	ED28	031505				17.1002	0.0583083
B-actin	31506	MDS050	male	AlmondDark	ED28	031506				17.1396	0.0549778
B-actin	31509	MDS292	male	AlmondLight	ED28	031509				17.1143	0.0114894
B-actin	31510	MDS292	male	AlmondLight	ED28	031510				17.123	0.00800927
B-actin	31511	MDS292	male	AlmondLight	ED28	031511				17.3228	0.0159526
B-actin	31512	MDS292	male	AlmondDark	ED28	031512				18.0301	0.129923
B-actin	31513	MDS292	male	AlmondDark	ED28	031513				17.617	0.0895464
B-actin	31514	MDS292	male	AlmondDark	ED28	031514				17.1116	0.00500463
B-actin	31516	MDS075	male	AlmondDark	ED28	031516				17.9139	0.0761547
B-actin	31517	MDS075	male	AlmondDark	ED28	031517				17.4203	0.00508988
B-actin	31518	MDS051	male	Tcheck	ED28	031718				18.8871	0.0587878
B-actin	31505	MDS050	male	AlmondDark	ED28	05				16.4728	0.0745174
B-actin	31506	MDS050	male	AlmondDark	ED28	06				17.2229	0.0919385
B-actin	061501	KD661	male	AlmondLight	ED28	061501				17.61	0.404808
B-actin	412	MDS412	male	HomozygousAlmond	ED28	061501_HA				19.4982	0.0512198
B-actin	061501	KD661	male	AlmondLight	ED28	061501b				17.5321	0.110803
B-actin	061502	KD661	male	AlmondLight	ED28	061502				17.3511	0.155245
B-actin	412	MDS412	male	HomozygousAlmond	ED28	061502_HA				21.4342	0.147606
B-actin	061504	KD661	male	AlmondDark	ED28	061504				16.8839	0.275985
B-actin	412	MDS412	male	HomozygousAlmond	ED28	061504_HA				19.1047	0.178685
B-actin	061504	KD661	male	AlmondDark	ED28	061504b				17.3644	0.072498
B-actin	061505	KD661	male	AlmondDark	ED28	061505				18.1361	0.0187276
B-actin	061505	KD661	male	AlmondDark	ED28	061505b				18.1268	0.0479924
B-actin	061506	KD661	male	AlmondDark	ED28	061506				17.0385	0.0133769
B-actin	061508	KD3955	female	AlmondLight	ED28	061508				18.0565	0.0773329
B-actin	061509	KD3955	female	AlmondLight	ED28	061509				17.5562	0.328868
B-actin	061509	KD3955	female	AlmondLight	ED28	061509b				17.8418	0.0453314
B-actin	061512	KD3955	female	AlmondDark	ED28	061512				17.4957	0.241871
B-actin	061512	KD3955	female	AlmondDark	ED28	061512b				17.7312	0.0932556
B-actin	061513	KD3955	female	AlmondDark	ED28	061513				16.8932	0.231526
B-actin	061513	KD3955	female	AlmondDark	ED28	061513b				17.8094	0.00179418
B-actin	061515	KD6031	male	AlmondLight	ED28	061515				18.096	0.277916
B-actin	061515	KD6031	male	AlmondLight	ED28	061515b				17.6656	0.0445959
B-actin	061516	KD6031	male	AlmondLight	ED28	061516				17.3253	0.0553974
B-actin	061517	KD6031	male	AlmondDark	ED28	061517				18.875	0.127346
B-actin	061519	KD6031	male	AlmondDark	ED28	061519				18.2158	0.299173
B-actin	061519	KD6031	male	AlmondDark	ED28	061519b				19.8151	0.0162819
B-actin	061520	KD710	female	AlmondLight	ED28	061520				17.8006	0.204046
B-actin	061521	KD710	female	AlmondLight	ED28	061521				17.9746	0.19304
B-actin	061524	KD710	female	AlmondDark	ED28	061524				16.5302	0.294024
B-actin	061526	KD710	female	AlmondDark	ED28	061526				17.147	0.20723
B-actin	061527	KD3936	female	AlmondLight	ED28	061527				17.962	0.116271
B-actin	061528	KD3936	female	AlmondLight	ED28	061528				17.156	0.0372321
B-actin	061531	KD3936	female	AlmondDark	ED28	061531				18.2734	0.0572597
B-actin	061532	KD3936	female	AlmondDark	ED28	061532				18.3755	0.0422012
B-actin	061535	KD79261	male	AlmondLight	ED28	061535				17.1761	0.0353291
B-actin	061537	KD79261	male	AlmondDark	ED28	061537				17.3692	0.0176033
B-actin	061538	KD79261	male	AlmondDark	ED28	061538				17.4906	0.058799
B-actin	31509	MDS292	male	AlmondLight	ED28	09				17.0373	0.0826228
B-actin	31510	MDS292	male	AlmondLight	ED28	10				17.9436	0.0385617
B-actin	31511	MDS292	male	AlmondLight	ED28	11				16.3683	0.0548336
B-actin	31512	MDS292	male	AlmondDark	ED28	12				17.4375	0.0383446
B-actin	31513	MDS292	male	AlmondDark	ED28	13				16.0893	0.125386
B-actin	31514	MDS292	male	AlmondDark	ED28	14				17.4508	0.09071
B-actin	31516	MDS075	male	AlmondDark	ED28	16				17.5057	0.0155571
B-actin	31517	MDS075	male	AlmondDark	ED28	17				16.9133	0.0161811
B-actin	31518	MDS051	male	Tcheck	ED28	18				16.2649	0.0328694
B-actin	31519	MDS051	male	Tcheck	ED28	19				16.3681	0.0159318
B-actin	31521	MDS077	female	Tcheck	ED28	21				17.2034	0.0360546
B-actin	31522	MDS077	female	Tcheck	ED28	22				16.584	0.044593
B-actin	31524	MDS066	female	Tcheck	ED28	24				16.5938	0.0916486
B-actin	31525	MDS066	female	Tcheck	ED28	25				16.2726	0.0266692
B-actin	31527	MDS109	female	Tcheck	ED28	27				16.9872	0.114864
B-actin	31528	MDS109	female	Tcheck	ED28	28				16.9487	0.0436887
B-actin	31530	MDS064	female	Tcheck	ED28	30				16.6966	0.0405376
B-actin	31531	MDS064	female	Tcheck	ED28	31				16.3543	0.0086221
B-actin	31533	MDS253	female	Tcheck	ED28	33				16.6203	0.107955
B-actin	31534	MDS253	female	Tcheck	ED28	34				15.9829	0.0896023
B-actin	31539	MDS244	male	AlmondLight	ED28	39				16.5138	0.0584646
B-actin	31540	MDS244	male	AlmondLight	ED28	40				16.817	0.0677556
B-actin	412	MDS412	male	HomozygousAlmond	ED28	412				17.0387	0.166617
B-actin	412	MDS412	male	HomozygousAlmond	ED28	412061501				18.2337	0.117327
B-actin	412	MDS412	male	HomozygousAlmond	ED28	412061502				20.8448	0.0108613
B-actin	412	MDS412	male	HomozygousAlmond	ED28	412061503				17.4749	0.0179599
B-actin	31542	MDS244	male	AlmondDark	ED28	42				16.4139	0.102764
B-actin	31543	MDS244	male	AlmondDark	ED28	43				16.6972	0.248341
B-actin	31545	MDS107	female	AlmondLight	ED28	45				16.7712	0.199865
B-actin	31546	MDS107	female	AlmondLight	ED28	46				16.2467	0.0633288
B-actin	31550	MDS107	female	AlmondDark	ED28	50				16.7917	0.065992
B-actin	31554	MDS133	male	AlmondDark	ED28	54				17.0434	0.0375816
B-actin	31556	MDS133	male	AlmondLight	ED28	56				16.6317	0.00837181
B-actin	31558	MDS133	male	AlmondLight	ED28	58				16.2829	0.161635
B-actin	Pin1	MDS412	male	HomozygousAlmond	ED28	pin1				18.5233	0.00156051
B-actin	Pin2	MDS412	male	HomozygousAlmond	ED28	pin2				17.7479	0.0418657
