# Supplementary material for: A copy number variant is associated with a spectrum of pigmentation patterns in the rock pigeon (Columba livia)
Source: PLoS Genet. 2020 May 20;16(5):e1008274. doi: 10.1371/journal.pgen.1008274 (PMC7239393; doi:10.1371/journal.pgen.1008274)
Supplement: S5 Table — (XLSX) [file pgen.1008274.s005.xlsx]

## Sheet: S5 Table
S5 Table. Raw qRT-PCR results for Figure S5. SEM, Standard Error of the Mean; Cq, quantitation cycle; SD, Standard Deviation. Expression, Expression_SEM, Corrected_Expression_SEM, Mean_Cq and Cq_SD were calculated in CFX Manager 3.0 Software (BioRAD) using beta-actin for normalization and feather bud 31519 as a control sample. Sample name indicates the identifier given to the RNA sample used to c…
Gene target	Sample Name	Bird ID	sex	Phenotype	Primer	Expression	Expression_SEM	Corrected_Expression_SEM	Mean_Cq	Cq_SD
ERMP1 3'	31505	MDS050	Male	AD	RB187	0.955733	0.0446964	0.0446964	21.137	0.0555255
ERMP1 3'	31506	MDS050	Male	AD	RB187	1.08162	0.0159705	0.0159705	20.8069	0
ERMP1 3'	31518	MDS051	Male	Non-A	RB187	0.329569	0.0116639	0.0116639	23.4345	0.0470973
ERMP1 3'	31519	MDS051	Male	Non-A	RB187	1	0.0414855	0.0414855	21.0781	0.0219033
ERMP1 3'	MDS1105_01	MDS1105	Male	HA1	RB187	1.44149	0.0779932	0.0779932	20.6089	0.0713714
ERMP1 3'	MDS1105_02	MDS1105	Male	HA1	RB187	1.84307	0.120715	0.120715	20.0978	0.133623
ERMP1 3'	MDS412_02	MDS412	Male	HA2	RB187	0.576834	0.100044	0.100044	23.7175	0.284645
ERMP1 3'	MDS412_03	MDS412	Male	HA2	RB187	0.975632	0.263469	0.263469	21.632	0.416028
Pmel	31505	MDS050	Male	AD	RB258	0.356376	0.0353627	0.0353627	22.3121	0.186993
Pmel	31506	MDS050	Male	AD	RB258	0.816996	0.11908	0.11908	20.9636	0.296613
Pmel	31518	MDS051	Male	Non-A	RB258	0.535179	0.037808	0.037808	22.487	0.13334
Pmel	31519	MDS051	Male	Non-A	RB258	1	0.169311	0.169311	20.83	0.335628
Pmel	MDS1105_02C	MDS1105	Male	HA1	RB258	0.00212615	0.000217755	0.000217755	29.6093	0.208955
Pmel	MDS1105_03C	MDS1105	Male	HA1	RB258	0.00214321	0.000210636	0.000210636	29.4058	0.199714
Pmel	MDS412_02	MDS412	Male	HA2	RB258	0.00178701	0.000682641	0.000682641	31.8038	0.750502
Pmel	MDS412_03	MDS412	Male	HA2	RB258	0.00153539	0.000460259	0.000460259	30.6955	0.493525
Kiaa2026 3'	31505	MDS050	Male	AD	RB192	16.9037	0.87001	0.87001	22.153	0.0707521
Kiaa2026 3'	31506	MDS050	Male	AD	RB192	17.8406	0.344039	0.344039	21.9236	0.0330793
Kiaa2026 3'	31518	MDS051	Male	Non-A	RB192	1.09037	0.0967682	0.0967682	26.869	0.172601
Kiaa2026 3'	31519	MDS051	Male	Non-A	RB192	1	0.0614902	0.0614902	26.2387	0.0951577
Kiaa2026 3'	MDS1105_02	MDS1105	Male	HA1	RB192	46.9405	0.69048	0.69048	20.5878	0.0299748
Kiaa2026 3'	MDS1105_03	MDS1105	Male	HA1	RB192	55.5174	6.96379	6.96379	20.1536	0.25529
Kiaa2026 3'	MDS412_03	MDS412	Male	HA2	RB192	17.2994	1.92743	1.92743	23.9716	0.0864953
Kiaa2026 3'	MDS412_03	MDS412	Male	HA2	RB192	42.811	7.60607	7.60607	21.3371	0.0300383
Kiaa2026 5'	31505	MDS050	Male	AD	RB187	1.40629	0.0652973	0.0652973	25.5265	0.0543451
Kiaa2026 5'	31506	MDS050	Male	AD	RB187	1.07143	0.299472	0.299472	25.7674	0.569874
Kiaa2026 5'	31518	MDS051	Male	Non-A	RB187	0.69009	0.0261816	0.0261816	27.3151	0
Kiaa2026 5'	31519	MDS051	Male	Non-A	RB187	1	0.0987219	0.0987219	26.0249	0.18408
Kiaa2026 5'	MDS1105_02	MDS1105	Male	HA1	RB187	1.28189	0.000983888	0.000983888	25.5684	0.000478773
Kiaa2026 5'	MDS1105_03	MDS1105	Male	HA1	RB187	1.68049	0.0308345	0.0308345	24.9857	0.03285
Kiaa2026 5'	MDS412_03	MDS412	Male	HA2	RB187	1.0352	0.110229	0.110229	27.8206	0.0548262
Kiaa2026 5'	MDS412_03	MDS412	Male	HA2	RB187	1.88446	0.471857	0.471857	25.629	0
ERMP1/Kiaa2026 fusion	31505	MDS050	Male	AD	RB195	118979	4710.64	4710.64	23.2442	0.0224483
ERMP1/Kiaa2026 fusion	31506	MDS050	Male	AD	RB195	119801	6711.14	6711.14	23.0828	0.112292
ERMP1/Kiaa2026 fusion	31519	MDS051	Male	Non-A	RB195	1	0.056671	0.056671	40.111	0
ERMP1/Kiaa2026 fusion	MDS1105_02	MDS1105	Male	HA1	RB195	330690	813.306	813.306	21.6777	0.00479128
ERMP1/Kiaa2026 fusion	MDS1105_03	MDS1105	Male	HA1	RB195	439600	5870.26	5870.26	21.0749	0.0204931
ERMP1/Kiaa2026 fusion	MDS412_03	MDS412	Male	HA2	RB195	182519	20274.2	20274.2	24.4789	0.084677
ERMP1/Kiaa2026 fusion	MDS412_03	MDS412	Male	HA2	RB195	263411	46700.1	46700.1	22.6224	0.0185926
Slc16a13	31505	MDS050	Male	AD	RB186	15.1847	0.580267	0.580267	22.1196	0.00758714
Slc16a13	31506	MDS050	Male	AD	RB186	17.395	0.330599	0.330599	21.7721	0.0324012
Slc16a13	31518	MDS051	Male	Non-A	RB186	0.427698	0.0117038	0.0117038	28.0311	0.0110106
Slc16a13	31519	MDS051	Male	Non-A	RB186	1	0.0409186	0.0409186	26.0506	0.0168903
Slc16a13	MDS1105_02	MDS1105	Male	HA1	RB186	29.4893	0.0226207	0.0226207	21.0703	0.00047579
Slc16a13	MDS1105_03	MDS1105	Male	HA1	RB186	38.6929	0.839937	0.839937	20.4864	0.0404879
Slc16a13	MDS412_03	MDS412	Male	HA2	RB186	15.1624	1.58928	1.58928	23.9738	0.0392619
Slc16a13	MDS412_03	MDS412	Male	HA2	RB186	30.7009	5.47599	5.47599	21.6287	0.0440364
Ric1	31505	MDS050	Male	AD	RB182	1.09055	0.049333	0.049333	25.5765	0.049972
Ric1	31506	MDS050	Male	AD	RB182	1.22333	0.0773363	0.0773363	25.2592	0.127211
Ric1	31518	MDS051	Male	Non-A	RB182	0.983075	0.0267325	0.0267325	26.4877	0.00906734
Ric1	31519	MDS051	Male	Non-A	RB182	1	0.0818817	0.0818817	25.708	0.145688
Ric1	MDS1105_02C	MDS1105	Male	HA1	RB182	2.4652	0.00254772	0.00254772	24.3081	0
Ric1	MDS1105_03C	MDS1105	Male	HA1	RB182	2.28192	0.437649	0.437649	24.2275	0.390892
Ric1	MDS412_02	MDS412	Male	HA2	RB182	0.821348	0.108632	0.108632	27.8375	0.169191
Ric1	MDS412_03	MDS412	Male	HA2	RB182	2.14759	0.382174	0.382174	25.1236	0.0364623
ERMP1 5'	31505	MDS050	Male	AD	RB179	2.76637	0.152725	0.152725	20.1597	0.0816469
ERMP1 5'	31506	MDS050	Male	AD	RB179	2.61554	0.0985725	0.0985725	20.089	0.073883
ERMP1 5'	31518	MDS051	Male	Non-A	RB179	0.455244	0.0172717	0.0172717	23.5245	0
ERMP1 5'	31519	MDS051	Male	Non-A	RB179	1	0.0712183	0.0712183	21.6341	0.120121
ERMP1 5'	MDS1105_01	MDS1105	Male	HA1	RB179	4.97982	0.283976	0.283976	19.3764	0.0802765
ERMP1 5'	MDS1105_02	MDS1105	Male	HA1	RB179	8.70132	0.49997	0.49997	18.4147	0.117223
ERMP1 5'	MDS412_03	MDS412	Male	HA2	RB179	3.65693	0.390458	0.390458	21.6091	0.0571282
ERMP1 5'	MDS412_03	MDS412	Male	HA2	RB179	5.32602	1.122	1.122	19.7394	0.232902
Mlana	31505	MDS050	Male	AD	RB120	1.88555	0.124024	0.124024	17.3443	0.109493
Mlana	31506	MDS050	Male	AD	RB120	0.472954	0.00848172	0.00848172	19.188	0.0297491
Mlana	31518	MDS051	Male	Non-A	RB120	0.214647	0.0085797	0.0085797	21.2407	0.0604557
Mlana	31519	MDS051	Male	Non-A	RB120	1	0.0404455	0.0404455	18.2657	0.0111823
Mlana	MDS1105_02	MDS1105	Male	HA1	RB120	0.0317737	0.000595359	0.000595359	23.1435	0.0382006
Mlana	MDS1105_03	MDS1105	Male	HA1	RB120	0.191852	0.00238749	0.00238749	20.3574	0
Mlana	MDS412_03	MDS412	Male	HA2	RB120	0.184338	0.019358	0.019358	22.5509	0.0413918
Mlana	MDS412_03	MDS412	Male	HA2	RB120	0.147351	0.0261073	0.0261073	21.5467	0.013462
Sox10	31505	MDS050	Male	AD	ED140	0.206918	0.0143377	0.0143377	27.4991	0.118175
Sox10	31506	MDS050	Male	AD	ED140	0.3767	0.0207529	0.0207529	26.4832	0.110364
Sox10	31518	MDS051	Male	Non-A	ED140	0.813522	0.0298286	0.0298286	26.2855	0.0509947
Sox10	31519	MDS051	Male	Non-A	ED140	1	0.057547	0.057547	25.2327	0.0842678
Sox10	MDS1105_02	MDS1105	Male	HA1	ED140	0.0138042	0.0136646	0.0136646	31.3132	2.01965
Sox10	MDS1105_03	MDS1105	Male	HA1	ED140	0.0131627	0.00126077	0.00126077	31.1898	0.194599
Sox10	MDS412_03	MDS412	Male	HA2	ED140	0.00520198	0.00123147	0.00123147	34.665	0.434849
Sox10	MDS412_03	MDS412	Male	HA2	ED140	0.0169707	0.00343954	0.00343954	31.6318	0.201238
Tyrp1	31505	MDS050	Male	AD	ED129	0.413975	0.0160444	0.0160444	17.2166	0.0152178
Tyrp1	31506	MDS050	Male	AD	ED129	0.33601	0.0126782	0.0126782	17.3661	0.0739768
Tyrp1	31518	MDS051	Male	Non-A	ED129	0.0842646	0.00623048	0.00623048	20.2747	0.140577
Tyrp1	31519	MDS051	Male	Non-A	ED129	1	0.0659088	0.0659088	15.9507	0.106763
Tyrp1	MDS1105_02C	MDS1105	Male	HA1	ED129	4.73649e-05	1.60155e-06	1.60155e-06	30.2183	0.0689717
Tyrp1	MDS1105_03C	MDS1105	Male	HA1	ED129	4.06434e-06	3.10933e-06	3.10933e-06	33.569	1.56076
Tyrp1	MDS412_02	MDS412	Male	HA2	ED129	0.000221534	2.75457e-05	2.75457e-05	29.9364	0.142007
Tyrp1	MDS412_03	MDS412	Male	HA2	ED129	5.53451e-05	2.0827e-05	2.0827e-05	30.6102	0.677486
Mitf	31505	MDS050	Male	AD	ED139	0.955428	0.0434836	0.0434836	22.608	0.0510022
Mitf	31506	MDS050	Male	AD	ED139	1.0737	0.0194914	0.0194914	22.2881	0.0302996
Mitf	31518	MDS051	Male	Non-A	ED139	0.590216	0.016697	0.016697	24.0645	0.0183183
Mitf	31519	MDS051	Male	Non-A	ED139	1	0.0583345	0.0583345	22.5487	0.0864921
Mitf	MDS1105_02	MDS1105	Male	HA1	ED139	1.13657	0.0319603	0.0319603	22.2658	0.0573534
Mitf	MDS1105_03	MDS1105	Male	HA1	ED139	0.840491	0.0383147	0.0383147	22.5091	0.0912592
Mitf	MDS412_03	MDS412	Male	HA2	ED139	0.698943	0.0751546	0.0751546	24.911	0.0627397
Mitf	MDS412_03	MDS412	Male	HA2	ED139	0.966377	0.172776	0.172776	23.1163	0.0506521
Tyrosinase	31505	MDS050	Male	AD	ED120	0.348395	0.0883575	0.0883575	23.1472	0.51159
Tyrosinase	31506	MDS050	Male	AD	ED120	0.759169	0.0695769	0.0695769	21.872	0.185772
Tyrosinase	31518	MDS051	Male	Non-A	ED120	0.135315	0.0341508	0.0341508	25.2731	0.512006
Tyrosinase	31519	MDS051	Male	Non-A	ED120	1	0.209175	0.209175	21.6324	0.418871
Tyrosinase	MDS1105_02	MDS1105	Male	HA1	ED120	9.12046e-05	3.55433e-05	3.55433e-05	34.9548	0.795114
Tyrosinase	MDS1105_03	MDS1105	Male	HA1	ED120	0.0061882	0.000447901	0.000447901	28.6784	0.14658
Tyrosinase	MDS412_01D	MDS412	Male	HA2	ED120	0.000301891	1.20385e-05	1.20385e-05	34.2292	0
Tyrosinase	MDS412_03	MDS412	Male	HA2	ED120	6.91949e-05	1.7326e-05	1.7326e-05	35.9697	0
