# Supplementary material for: A copy number variant is associated with a spectrum of pigmentation patterns in the rock pigeon (Columba livia)
Source: PLoS Genet. 2020 May 20;16(5):e1008274. doi: 10.1371/journal.pgen.1008274 (PMC7239393; doi:10.1371/journal.pgen.1008274)
Supplement: S6 Table — (XLSX) [file pgen.1008274.s006.xlsx]

## Sheet: S6 Table
S6 Table. Primer Sequences Used in This Study
Target	Primer sequence (5’ to 3’)
CNV break point primers
Forward primer spanning outer breakpoint for sequencing	CTTGCCTGCTGATTGTCTGA
Reverse primer spanning outer breakpoint for sequencing	CCACAAAAATACAGTGGGGAAA
Forward primer spanning inner breakpoint for sequencing	TCCTGTGGGACTGTGTTGAA
Reverse primer spanning inner breakpoint for sequencing	GCAGAATTTTTGTGCCGAAT
Forward primer 1 for inner CNV detection assay	CCACGATCAGACCTGGAGAG
Reverse primer for inner CNV detection assay	TCTTTGCTACGTCACACAGT
Reverse primer 2 for inner CNV detection assay	ACAGAGGAAGATGGCGGATT
Forward primer 1 for outer CNV detection assay	ACCGTGCGTTATCTGGAAGT
Reverse primer for outer CNV detection assay	AACTGACCAAAATCCAAAGCA
Reverse primer 2 for outerCNV detection assay	CCAAGAATGCTCAGCAGAAA
CNV Taqman assay
Assay ID	MLANA_CCWR2O1
	RNAseP Specialty PN 4467084
qRT-PCR primers (Forward and Reverse pairs)
B-actin	CCCAAAGCCAACAGAGAGAA
	ACCAGAGGCATACAGGGACA
Mlana	TTGGTGCTGGCAATTTTACTC
	TGCCCACACTAGTGCTTTTG
Pmel	GCGTGGAAAATTCGTCTATGTC
	GCGGTAATGGTAGACGACAAC
Sox10	GCACCCAGAACACTCCTCA
	CCTGCAGCTCAGTCTTAGGG
Mc1r	GGAGGTGGATGAGCAGATGT
	GGGATCCACTCCACGAAGTA
Mitf	AGACAGAAGAAGTTGGAACATGC
	CCGAGCTTGCATCTCAAGT
Tyrosinase	CACCCCACCAACCCTAATCT
	GGCTGTTGTACTCTTCAGATCG
Tyrp1	CCTGCACACATTTACAGATGC
	CAATAGGGGCATTCTCCAGT
Ric1	GACTTGCAAGCTTCTATCACAAGT
	CATCCCAGTGAATAAGATGGAGA
Slc16a13	ACTATTGCCATCTTTCATTTAGGAG
	AGTGCCATTCCTGAAAAAGC
Kiaa2026 (5')	CTGGAGATGATGCTGGAACA
	CAGCTATTGATGTTTTCTCTCTCAA
Kiaa2026 (3')	TGGAGTAATGATGAAAGTGAAGTTG
	TCATCTCCAATAGTTGCATTTCA
Kiaa2026_Ermp1_Fusion	CAGCTAAGCTCATTCTTGTGCAT
	CAGCTGCTTTGGACATCAGA
Ermp1 (5')	TGGGCCAAGTCAATTAGAGC
	CCAACCAAGGATTCTCAGGTC
Ermp1 (3')	ATCATGGGACGAAGTGGTTC
	AGCGTCGTTTTTGTACTTTTGAC
Gap amplification and sequencing pairs
Gap Amplification	TAGACCTTTGCAGCAAGCGA
	CTCAGCGGGAATAGAGCAGG
Gap sequencing forward primers	GTCCCTTTCCCCTACACTGC
	CTGTCCAGGTCTCTGATGGC
	TGCTTTCCTCCAATCCTCGG
	CAATCCTCGGGCACCTCTC
	GTATCTTCTGCCACCAGGGC
	TAATCTCCCGACCGAACACA
	GCCCCTTGATGCTGATCCAT
Gap sequencing reverse primers	TGGAGCCCGGATCAAGGATA
	CAGACAGATGGGGAGGAAGC
	CAGAAACATGGTGGGACGGT
	TGGGACGGTTCACATGACTG
	GAGAGTGGCCTCACAGTCAC
	GTGGTGGTGGAGTTGCTTTC
	AAATTGGTGTGCTCTGCTCG
